# Supplementary material for: Ethyl N-[3-(N,N-dimethyl­carbamo­yl)pyridin-2-ylsulfon­yl]carbamate
Source: Acta Crystallogr Sect E Struct Rep Online. 2010 Feb 27;66(Pt 3):o707. doi: 10.1107/S160053681000663X (PMC2983541; doi:10.1107/S160053681000663X)
Supplement: Supplementary file 2 [file e-66-0o707-Isup2.hkl]

# 
# h,k,l, Fc-squared, Fo-squared, sigma(Fo-squared) and status flag 
# 
data_I
_shelx_title ' 100108-7 in P2(1)/n' 
_shelx_refln_list_code          4 
_shelx_F_calc_maximum      153.65 
_exptl_crystal_F_000       632.00 
_reflns_d_resolution_high  0.7802 
 
loop_ 
 _symmetry_equiv_pos_as_xyz 
 'x, y, z' 
 '-x+1/2, y+1/2, -z+1/2' 
 '-x, -y, -z' 
 'x-1/2, -y-1/2, z-1/2' 
 
_cell_length_a     8.4370 
_cell_length_b    11.1141 
_cell_length_c    15.0738 
_cell_angle_alpha  90.000 
_cell_angle_beta  100.594 
_cell_angle_gamma  90.000 
 
_shelx_F_squared_multiplier     1.000 
 
loop_ 
 _refln_index_h 
 _refln_index_k 
 _refln_index_l 
 _refln_F_squared_calc 
 _refln_F_squared_meas 
 _refln_F_squared_sigma 
 _refln_observed_status 
   4   0   0       74.88       64.55      4.42 o 
   6   0   0       46.76       47.51      4.64 o 
   8   0   0      482.90      507.49     19.44 o 
  10   0   0       89.94       90.64      9.29 o 
   1   1   0     4601.45     4191.45     59.34 o 
   2   1   0      465.73      527.84      8.26 o 
   3   1   0       91.88       68.29      2.32 o 
   4   1   0      685.14      687.77     11.28 o 
   5   1   0     1303.70     1350.98     21.01 o 
   6   1   0      454.80      484.34      9.34 o 
   7   1   0      889.86      918.76     24.27 o 
   8   1   0        0.71        5.40      4.53 o 
   9   1   0        7.44       18.88      4.01 o 
  10   1   0        2.29        1.59      3.71 o 
   0   2   0       10.92       10.71      0.89 o 
   1   2   0     1812.96     1737.64     21.71 o 
   2   2   0     1481.57     1596.78     23.26 o 
   3   2   0       38.26       36.16      1.67 o 
   4   2   0       33.94       34.61      2.44 o 
   5   2   0      286.47      314.03      6.51 o 
   6   2   0     1056.66     1120.80     23.08 o 
   7   2   0      524.93      525.27     13.37 o 
   8   2   0      119.81      116.98      6.31 o 
   9   2   0       49.59       50.15      7.10 o 
  10   2   0       95.72      105.66      7.04 o 
   1   3   0     2557.35     2988.36     37.01 o 
   2   3   0     1747.54     1705.24     21.67 o 
   3   3   0       10.94       18.38      1.75 o 
   4   3   0     1395.67     1475.95     22.31 o 
   5   3   0      266.39      308.97      8.61 o 
   6   3   0       20.38       25.92      4.69 o 
   7   3   0       59.51       60.54     13.41 o 
   8   3   0      110.29      109.57      6.24 o 
   9   3   0       31.03       39.19      4.74 o 
  10   3   0        6.78        3.49      5.62 o 
   0   4   0        0.16        1.41      1.41 o 
   1   4   0      910.30      932.36     12.43 o 
   2   4   0      791.55      881.98     11.89 o 
   3   4   0     1547.96     1567.70     20.39 o 
   4   4   0      158.46      166.86      5.80 o 
   5   4   0      226.15      211.63      7.16 o 
   6   4   0        5.80       12.69      4.36 o 
   7   4   0      458.86      468.06     12.70 o 
   8   4   0        0.00        0.42      3.68 o 
   9   4   0      129.61      122.87      6.97 o 
  10   4   0        2.35        1.53      5.89 o 
   1   5   0      396.83      423.75      6.54 o 
   2   5   0      629.66      701.31      9.93 o 
   3   5   0       80.32       91.78      1.87 o 
   4   5   0      690.38      722.07     15.78 o 
   5   5   0      658.37      650.32     15.16 o 
   6   5   0      234.88      260.10      8.87 o 
   7   5   0       10.12        3.33      3.07 o 
   8   5   0       10.81       10.37      3.68 o 
   9   5   0        0.24       -3.10      3.37 o 
   0   6   0      144.89      167.57      5.28 o 
   1   6   0      185.43      159.68      3.58 o 
   2   6   0       17.49       10.24      1.30 o 
   3   6   0        3.35        5.44      1.78 o 
   4   6   0      134.27      123.25      4.49 o 
   5   6   0      403.67      403.22     11.05 o 
   6   6   0      324.87      338.25     10.28 o 
   7   6   0        3.93        4.33      3.39 o 
   8   6   0       41.81       36.30      4.60 o 
   9   6   0       56.94       75.13      6.29 o 
   1   7   0      662.43      656.11      9.91 o 
   2   7   0        1.58       -1.29      1.29 o 
   3   7   0      422.01      438.53      9.11 o 
   4   7   0      275.37      244.20      6.56 o 
   5   7   0      433.39      429.96     11.82 o 
   6   7   0      204.21      175.15      7.50 o 
   7   7   0        1.94        0.19      3.04 o 
   8   7   0       22.15       30.28      6.37 o 
   9   7   0        3.09        3.26      4.14 o 
   0   8   0     1641.48     1552.16     29.73 o 
   1   8   0       41.18       41.94      4.12 o 
   2   8   0      621.01      666.60     12.38 o 
   3   8   0        0.29       -1.90      1.90 o 
   4   8   0      104.81       90.24      4.44 o 
   5   8   0        3.51        2.43      3.16 o 
   6   8   0       78.85       86.00      5.68 o 
   7   8   0       64.83       56.57      5.14 o 
   8   8   0       57.49       66.32      5.98 o 
   1   9   0        2.09       -0.17      2.02 o 
   2   9   0       89.23       86.48      4.07 o 
   3   9   0        6.89        9.00      2.50 o 
   4   9   0        0.87        1.65      2.19 o 
   5   9   0       18.87       20.13      2.96 o 
   6   9   0       29.92       27.05      4.23 o 
   7   9   0        3.77        7.14      3.79 o 
   8   9   0        1.39        1.07      3.75 o 
   0  10   0       51.11       44.74      3.96 o 
   1  10   0      254.39      236.04      6.58 o 
   2  10   0       24.68       22.17      2.76 o 
   3  10   0       42.84       32.10      3.71 o 
   4  10   0       13.06       10.33      2.71 o 
   5  10   0       16.01        9.42      2.85 o 
   6  10   0       10.00        9.08      3.79 o 
   7  10   0        4.90       -0.21      3.82 o 
   1  11   0        1.28        1.74      2.27 o 
   2  11   0       90.35       97.76      6.19 o 
   3  11   0        6.11        4.44      2.56 o 
   4  11   0       21.49       23.06      3.96 o 
   5  11   0        0.11        2.19      2.69 o 
   6  11   0        1.78       -1.08      5.44 o 
   0  12   0      244.52      225.78     12.25 o 
   1  12   0        5.30        2.05      2.93 o 
   2  12   0       61.36       57.60      4.58 o 
   3  12   0        0.37       -0.07      2.55 o 
   4  12   0       13.05       10.18      3.09 o 
   5  12   0        1.81        5.99      2.93 o 
   1  13   0       52.58       61.61      5.31 o 
   2  13   0        1.28        3.33      7.32 o 
   3  13   0       18.27       21.20      4.43 o 
   4  13   0       26.82       30.24      3.99 o 
   0  14   0       80.20       82.24      8.63 o 
   1  14   0       21.61       26.93     11.12 o 
  -9   0   1      261.03      262.78     13.78 o 
  -7   0   1      343.09      333.80      9.44 o 
  -5   0   1        0.37        3.62      2.38 o 
  -3   0   1     2004.29      842.74     22.03 o 
   1   0   1    11756.62     9263.01    227.29 o 
   3   0   1     1420.30     1666.14     42.30 o 
   5   0   1      400.33      339.65     12.02 o 
   7   0   1      126.14      135.99      7.80 o 
   9   0   1        0.05       -2.51      4.28 o 
 -10   1   1       34.24       32.26      4.90 o 
  -9   1   1       24.17       20.39      4.95 o 
  -8   1   1        2.97        5.47      3.11 o 
  -7   1   1      547.93      540.95     13.22 o 
  -6   1   1       70.09       74.04      3.37 o 
  -5   1   1       69.61       83.67      3.14 o 
  -4   1   1       52.98      106.11      4.08 o 
  -3   1   1     1365.64     1400.51     20.68 o 
  -2   1   1      829.89      740.48     11.13 o 
  -1   1   1       30.84       30.77      1.11 o 
   0   1   1     1877.88     1655.43    103.07 o 
   1   1   1     2455.32     2488.72     35.42 o 
   2   1   1      124.40      141.44      3.14 o 
   3   1   1      142.78      152.71      3.60 o 
   4   1   1      392.72      408.11      7.58 o 
   5   1   1       39.86       34.68      3.48 o 
   6   1   1        1.43        8.56      2.18 o 
   7   1   1      150.57      149.69      6.55 o 
   8   1   1       25.17       10.59      4.83 o 
   9   1   1       60.41       76.61      5.80 o 
  10   1   1        1.28       -1.63      3.48 o 
 -10   2   1       43.43       59.57     11.92 o 
  -9   2   1       22.97       21.84      5.53 o 
  -8   2   1        4.69       -2.58      2.71 o 
  -7   2   1     1344.40     1365.59     27.70 o 
  -6   2   1      116.70      108.43      5.10 o 
  -5   2   1      739.16      766.22     12.68 o 
  -4   2   1      117.19      127.40      5.23 o 
  -3   2   1      589.16      675.17     10.60 o 
  -2   2   1      833.79      879.96     13.45 o 
  -1   2   1     1383.47     1349.13     15.11 o 
   0   2   1      287.60      287.31      3.62 o 
   1   2   1        3.96        7.93      0.81 o 
   2   2   1     4120.63     3847.14     66.59 o 
   3   2   1        1.80        0.60      1.41 o 
   4   2   1     2574.54     2906.20     42.42 o 
   5   2   1      815.33      877.11     14.58 o 
   6   2   1      128.30      112.18      5.70 o 
   7   2   1      177.70      187.85      7.46 o 
   8   2   1        1.38       -0.98      2.89 o 
   9   2   1       38.11       36.01      6.83 o 
  10   2   1       20.68       31.52      5.17 o 
 -10   3   1        0.94       -2.76      5.23 o 
  -9   3   1      110.92      108.51      6.41 o 
  -8   3   1       53.10       54.89      4.72 o 
  -7   3   1      163.32      136.48      6.29 o 
  -6   3   1        4.93        5.89      2.64 o 
  -5   3   1      355.61      369.40      9.58 o 
  -4   3   1        7.99        9.87      1.14 o 
  -3   3   1       70.09       61.86      3.31 o 
  -2   3   1        0.49        1.53      0.75 o 
  -1   3   1     1554.12     1658.40     20.92 o 
   0   3   1      769.27      736.76      8.68 o 
   1   3   1     3950.10     4027.25     49.61 o 
   2   3   1     1250.65     1293.81     16.77 o 
   3   3   1       60.51      100.89      3.43 o 
   4   3   1      466.88      476.22      8.51 o 
   5   3   1        3.48        4.57      2.51 o 
   6   3   1     1340.00     1445.89     42.94 o 
   7   3   1      196.57      202.04      7.71 o 
   8   3   1       95.35      103.42      6.21 o 
   9   3   1      108.60      108.11      6.61 o 
  10   3   1        6.14        2.62      5.85 o 
 -10   4   1        5.59       12.91      6.51 o 
  -9   4   1       36.23       34.57      7.09 o 
  -8   4   1      167.66      165.22      7.69 o 
  -7   4   1       18.57       21.28      3.58 o 
  -6   4   1       94.17       91.35      6.17 o 
  -5   4   1      310.67      289.49      8.37 o 
  -4   4   1      108.29       99.73      4.60 o 
  -3   4   1      116.34      140.66      2.99 o 
  -2   4   1       62.80       69.39      2.08 o 
  -1   4   1      550.94      574.64      8.09 o 
   0   4   1     3021.10     2859.57     31.73 o 
   1   4   1      948.55      956.85     12.78 o 
   2   4   1      874.16     1016.02     13.60 o 
   3   4   1      619.84      649.57      9.37 o 
   4   4   1        4.87        8.08      1.55 o 
   5   4   1       25.22       21.94      3.16 o 
   6   4   1      634.64      615.28     14.96 o 
   7   4   1        2.28        3.87      3.98 o 
   8   4   1      489.15      474.69     13.50 o 
   9   4   1       36.89       29.36      7.48 o 
  10   4   1        3.71        7.81      6.02 o 
 -10   5   1        2.99        6.07      4.20 o 
  -9   5   1       31.43       44.48      4.94 o 
  -8   5   1      162.28      152.36      7.44 o 
  -7   5   1       66.51       62.39      5.31 o 
  -6   5   1        2.21        1.52      2.80 o 
  -5   5   1       91.76       79.80      4.60 o 
  -4   5   1      136.02      155.92      8.34 o 
  -3   5   1        1.58        6.85      0.88 o 
  -2   5   1       43.77       31.09      1.77 o 
  -1   5   1       10.80       11.55      1.19 o 
   0   5   1      161.50      193.12      3.46 o 
   1   5   1     1351.02     1540.10     20.07 o 
   2   5   1      552.88      565.04      8.36 o 
   3   5   1      135.05      153.04      4.75 o 
   4   5   1       18.92       10.79      2.70 o 
   5   5   1      166.75      157.57      6.44 o 
   6   5   1      590.32      576.94     14.57 o 
   7   5   1       31.84       36.25      9.83 o 
   8   5   1        0.70       -0.74      3.24 o 
   9   5   1        3.14        6.11      3.81 o 
  -9   6   1       14.56       10.47      4.05 o 
  -8   6   1       58.18       58.15      7.66 o 
  -7   6   1      321.54      296.55      9.94 o 
  -6   6   1       19.29       27.98      3.75 o 
  -5   6   1      245.20      243.40      8.27 o 
  -4   6   1       29.41       31.60      2.63 o 
  -3   6   1      125.43      131.95      4.29 o 
  -2   6   1      223.14      246.64      4.61 o 
  -1   6   1      484.75      408.41      6.61 o 
   0   6   1     1251.58     1357.96     15.95 o 
   1   6   1      212.17      187.38      3.96 o 
   2   6   1     1248.20     1187.51     16.18 o 
   3   6   1      126.78      144.90      4.75 o 
   4   6   1      126.89      127.85      4.69 o 
   5   6   1       74.84       73.26      5.75 o 
   6   6   1       18.02       26.94      3.88 o 
   7   6   1      169.82      157.76      7.39 o 
   8   6   1       21.69       23.13      6.03 o 
   9   6   1        6.44        3.89      3.97 o 
  -9   7   1       10.82        5.34      9.92 o 
  -8   7   1       42.56       46.44      4.95 o 
  -7   7   1        2.41        0.83      3.12 o 
  -6   7   1      441.78      442.54     12.48 o 
  -5   7   1       82.01       76.74      4.96 o 
  -4   7   1      930.36      895.43     15.79 o 
  -3   7   1       52.03       54.96      3.20 o 
  -2   7   1     1180.21     1218.62     19.79 o 
  -1   7   1      116.90      102.40      3.18 o 
   0   7   1       57.61       64.22      3.52 o 
   1   7   1      145.39      151.41      4.35 o 
   2   7   1        1.54        0.75      1.41 o 
   3   7   1      152.65      141.44      4.88 o 
   4   7   1      273.79      256.29      6.78 o 
   5   7   1       79.69       84.89      5.31 o 
   6   7   1      175.37      154.31      7.31 o 
   7   7   1       37.51       44.30      4.82 o 
   8   7   1        0.65       -0.83      3.52 o 
   9   7   1        2.23        6.73      4.12 o 
  -8   8   1       20.85       19.01      8.23 o 
  -7   8   1      119.26      110.45      6.65 o 
  -6   8   1       72.12       65.77      5.12 o 
  -5   8   1       18.14       17.34      3.61 o 
  -4   8   1        1.97        1.72      2.20 o 
  -3   8   1      421.75      402.95     14.70 o 
  -2   8   1       14.74       16.56      3.09 o 
  -1   8   1     1858.04     1855.29     24.70 o 
   0   8   1       69.83       69.10      2.81 o 
   1   8   1     2081.78     2132.96     28.10 o 
   2   8   1      136.01      137.63      4.85 o 
   3   8   1      255.89      272.92      7.24 o 
   4   8   1       25.44       31.71      3.76 o 
   5   8   1       95.20      110.65     13.84 o 
   6   8   1        8.49       12.12      3.66 o 
   7   8   1      181.36      168.88      8.11 o 
   8   8   1       10.30       14.81      4.36 o 
  -8   9   1        0.45       -0.42      3.61 o 
  -7   9   1       45.22       41.67      7.01 o 
  -6   9   1       87.14       91.39      9.12 o 
  -5   9   1        0.01       -1.44      2.14 o 
  -4   9   1       84.15       87.71      4.40 o 
  -3   9   1       20.07       24.62      2.79 o 
  -2   9   1        3.39        2.23      2.54 o 
  -1   9   1      456.70      478.19      9.86 o 
   0   9   1       66.29       64.03      2.93 o 
   1   9   1       21.97       22.71      2.67 o 
   2   9   1      240.08      213.48      6.22 o 
   3   9   1       43.87       38.91      3.47 o 
   4   9   1      210.93      202.31      6.39 o 
   5   9   1      127.23      118.07      6.46 o 
   6   9   1      207.15      203.10      8.54 o 
   7   9   1       41.41       42.04      6.68 o 
   8   9   1       15.68       17.72      4.74 o 
  -7  10   1       84.07       69.97      6.07 o 
  -6  10   1        0.10        0.40      3.59 o 
  -5  10   1       68.26       62.62      4.20 o 
  -4  10   1       25.32       24.87      3.07 o 
  -3  10   1       68.53       66.12      7.47 o 
  -2  10   1       25.39       24.08      3.27 o 
  -1  10   1      152.08      134.03      5.00 o 
   0  10   1      960.58      944.81     15.97 o 
   1  10   1      150.51      153.95      5.37 o 
   2  10   1       23.24       27.84      2.97 o 
   3  10   1       85.13       84.97      4.38 o 
   4  10   1       57.11       60.80      4.00 o 
   5  10   1        0.72       -0.33      2.31 o 
   6  10   1       46.79       52.16      5.33 o 
   7  10   1        1.91       -0.29      3.71 o 
  -6  11   1        1.56        5.48      3.96 o 
  -5  11   1      144.68      147.43      8.94 o 
  -4  11   1       27.01       29.19      3.37 o 
  -3  11   1      103.86      100.88      4.86 o 
  -2  11   1       23.03       30.53      3.16 o 
  -1  11   1       68.26       63.20      3.78 o 
   0  11   1       82.54       91.45      6.49 o 
   1  11   1       50.53       41.67      3.39 o 
   2  11   1        5.49        5.35      2.44 o 
   3  11   1      239.94      246.75      7.40 o 
   4  11   1       99.41      101.02      5.08 o 
   5  11   1      128.25      126.63      6.67 o 
   6  11   1       17.82       19.96      6.67 o 
  -5  12   1        0.45        4.12      2.94 o 
  -4  12   1        7.40        0.31      2.53 o 
  -3  12   1        4.70        6.59      2.64 o 
  -2  12   1      276.21      282.30     11.59 o 
  -1  12   1       29.63       29.62      6.98 o 
   0  12   1       18.46       20.59      3.79 o 
   1  12   1       10.38       12.67      5.78 o 
   2  12   1       43.23       33.86      3.40 o 
   3  12   1        1.17        3.90      3.27 o 
   4  12   1       11.02       14.32      3.11 o 
   5  12   1        2.87        9.34      3.03 o 
  -4  13   1      103.73      104.69     12.78 o 
  -3  13   1      108.39      105.88      5.50 o 
  -2  13   1       32.57       33.19      6.09 o 
  -1  13   1       70.15       69.92      5.58 o 
   0  13   1        0.29       -2.91      2.91 o 
   1  13   1       28.64       24.40      4.12 o 
   2  13   1        7.20       11.63      4.92 o 
   3  13   1       30.66       37.92      3.94 o 
   4  13   1       53.42       62.20      4.72 o 
  -1  14   1        9.79        7.76      3.73 o 
   0  14   1        0.21        6.85      3.50 o 
   1  14   1       37.46       35.32      4.82 o 
 -10   0   2       16.30       18.93      5.91 o 
  -8   0   2     1960.31     2054.77     56.95 o 
  -6   0   2      257.34      261.84     12.12 o 
  -4   0   2     4471.81     4660.68    114.34 o 
   0   0   2     7092.92     5871.53    485.38 o 
   2   0   2       37.10       26.73      2.72 o 
   4   0   2       46.84       43.07      3.87 o 
   6   0   2      175.42      168.36      8.68 o 
   8   0   2      177.07      181.93     11.29 o 
  10   0   2       25.66       31.90      7.34 o 
 -10   1   2       24.81       22.12      6.25 o 
  -9   1   2        0.42        4.88      3.14 o 
  -8   1   2       66.46       62.61      4.79 o 
  -7   1   2      334.75      338.28     28.71 o 
  -6   1   2      896.63      942.45     15.52 o 
  -5   1   2      288.92      336.29      6.59 o 
  -4   1   2       39.94       42.26      3.26 o 
  -3   1   2      489.37      519.98      8.41 o 
  -2   1   2     1172.01     1067.00     13.56 o 
  -1   1   2     5476.42     5331.07     53.31 o 
   0   1   2      136.81      149.14      2.35 o 
   1   1   2      721.51      805.40     12.13 o 
   2   1   2       14.82       19.03      2.30 o 
   3   1   2     1102.01     1085.07     16.74 o 
   4   1   2      202.61      240.54      5.38 o 
   5   1   2     1495.13     1568.01     24.36 o 
   6   1   2      535.27      540.26     10.44 o 
   7   1   2        6.24        5.62      4.84 o 
   8   1   2        6.52        2.47      4.44 o 
   9   1   2       18.51       17.41      3.95 o 
  10   1   2       67.57       77.74      6.64 o 
 -10   2   2      104.08      104.45      9.68 o 
  -9   2   2        0.04        1.38      3.10 o 
  -8   2   2       47.38       64.33      4.74 o 
  -7   2   2      252.40      249.34      8.08 o 
  -6   2   2      533.44      568.31     13.18 o 
  -5   2   2       15.57       25.97      2.01 o 
  -4   2   2       34.86       39.45      1.84 o 
  -3   2   2       12.04       21.33      1.16 o 
  -2   2   2     9680.84     8922.30    242.39 o 
  -1   2   2    23608.62    17867.06    462.67 o 
   0   2   2     4986.19     4814.59     58.93 o 
   1   2   2    19048.72    16216.85    312.38 o 
   2   2   2      611.62      575.16      9.39 o 
   3   2   2      560.34      554.69      9.41 o 
   4   2   2      908.57      979.75     15.73 o 
   5   2   2        8.10        8.14      1.96 o 
   6   2   2       52.52       50.90      4.08 o 
   7   2   2      863.48      827.72     18.95 o 
   8   2   2       31.52       47.18      4.63 o 
   9   2   2       32.51       46.53      7.38 o 
  10   2   2      175.78      219.90     10.21 o 
 -10   3   2        0.07       -0.23      4.64 o 
  -9   3   2       22.43       12.68      5.36 o 
  -8   3   2      114.53      128.89      6.67 o 
  -7   3   2      405.30      398.93     10.96 o 
  -6   3   2      541.18      532.57     22.14 o 
  -5   3   2        2.43        0.15      2.07 o 
  -4   3   2      306.17      262.98      7.04 o 
  -3   3   2     2115.56     2303.01     33.47 o 
  -2   3   2      958.47     1107.77     14.21 o 
  -1   3   2     2491.14     2450.81     30.52 o 
   0   3   2     9076.60     8305.43     90.37 o 
   1   3   2     1276.97     1311.89     19.75 o 
   2   3   2      597.90      547.83      7.94 o 
   3   3   2      760.90      759.31     12.36 o 
   4   3   2     1100.67     1085.64     22.04 o 
   5   3   2      791.78      775.03     13.37 o 
   6   3   2      670.23      672.33     15.82 o 
   7   3   2       85.37       94.57      5.69 o 
   8   3   2        1.66        4.66      3.26 o 
   9   3   2        4.42        1.22      4.46 o 
  10   3   2       29.22       17.74      7.15 o 
 -10   4   2       11.56       14.25      5.85 o 
  -9   4   2       57.96       60.05     17.59 o 
  -8   4   2        8.02        2.95      2.93 o 
  -7   4   2       27.02       29.14      3.78 o 
  -6   4   2        1.38        2.59      2.52 o 
  -5   4   2      119.03      108.76      3.75 o 
  -4   4   2        8.46       19.97      1.69 o 
  -3   4   2        5.18        4.15      0.95 o 
  -2   4   2      121.81      144.45      2.38 o 
  -1   4   2     1091.78     1128.77     14.81 o 
   0   4   2     1104.36     1056.89     27.66 o 
   1   4   2       32.35       30.88      1.74 o 
   2   4   2        2.76        7.22      1.20 o 
   3   4   2       80.74       71.67      4.31 o 
   4   4   2       18.47       29.02      2.24 o 
   5   4   2      513.96      540.20     13.30 o 
   6   4   2      166.29      143.62      6.77 o 
   7   4   2      617.08      604.52     15.35 o 
   8   4   2        9.70        3.27      3.50 o 
   9   4   2      159.41      157.43      8.03 o 
 -10   5   2        3.06        2.92     11.41 o 
  -9   5   2        2.77        6.96      4.92 o 
  -8   5   2       71.02       62.83      5.17 o 
  -7   5   2       19.24       22.96      4.66 o 
  -6   5   2       37.78       47.80      4.65 o 
  -5   5   2       53.71       48.77      3.80 o 
  -4   5   2        8.73        5.37      2.77 o 
  -3   5   2     1343.19     1363.50     17.99 o 
  -2   5   2        1.53       10.46      1.15 o 
  -1   5   2      317.83      311.49      5.25 o 
   0   5   2      866.20      930.30     11.17 o 
   1   5   2     2435.10     2462.12     31.28 o 
   2   5   2     1970.80     2097.91     27.04 o 
   3   5   2      786.67      765.57     11.10 o 
   4   5   2       31.02       39.24      3.69 o 
   5   5   2      765.28      741.86     17.00 o 
   6   5   2       59.77       52.96      4.75 o 
   7   5   2       48.32       47.82      4.61 o 
   8   5   2        0.01       -1.67      3.13 o 
   9   5   2       50.09       51.68      5.54 o 
  -9   6   2        1.81        0.00      3.44 o 
  -8   6   2      147.07      134.39      9.38 o 
  -7   6   2      144.00      148.88      7.00 o 
  -6   6   2      712.88      646.77     15.69 o 
  -5   6   2        3.47        0.23      2.63 o 
  -4   6   2      109.66       98.31      4.76 o 
  -3   6   2        0.75        1.68      1.71 o 
  -2   6   2       44.11       55.84      3.44 o 
  -1   6   2       74.58       56.23      1.91 o 
   0   6   2     1472.05     1515.87     17.69 o 
   1   6   2     2653.67     2771.71     35.28 o 
   2   6   2      105.99      108.00      3.12 o 
   3   6   2      523.81      555.22     10.58 o 
   4   6   2      277.77      242.57      8.13 o 
   5   6   2       40.62       44.67      6.56 o 
   6   6   2       34.88       43.98      4.90 o 
   7   6   2        9.46        6.93      3.39 o 
   8   6   2       40.11       36.90      4.82 o 
   9   6   2       70.96       92.57      6.94 o 
  -9   7   2       14.73       17.52      8.24 o 
  -8   7   2        0.52       -2.90      2.90 o 
  -7   7   2        8.31       10.40      3.57 o 
  -6   7   2        1.57        5.25      3.20 o 
  -5   7   2      880.83      827.70     18.63 o 
  -4   7   2       42.81       48.08      3.18 o 
  -3   7   2      326.25      360.09      7.85 o 
  -2   7   2      101.89      106.29      4.08 o 
  -1   7   2     1002.83     1018.04     12.65 o 
   0   7   2        3.97        4.89      1.12 o 
   1   7   2       13.72       19.88      1.92 o 
   2   7   2       29.53       34.58      2.17 o 
   3   7   2       19.73       22.80      2.62 o 
   4   7   2        0.01       -1.81      2.04 o 
   5   7   2      394.33      384.72     11.30 o 
   6   7   2      108.77       84.83      5.62 o 
   7   7   2       13.18       11.15      3.65 o 
   8   7   2       16.93       15.52      4.20 o 
  -8   8   2       43.17       46.94     11.07 o 
  -7   8   2      172.19      164.02      8.40 o 
  -6   8   2       63.05       55.74      5.08 o 
  -5   8   2       13.34       11.97      2.42 o 
  -4   8   2       71.25       90.33      4.21 o 
  -3   8   2        0.01        0.27      2.10 o 
  -2   8   2      140.70      161.96      5.08 o 
  -1   8   2       10.21       16.18      1.99 o 
   0   8   2      409.15      362.04      6.72 o 
   1   8   2       57.69       64.88      2.83 o 
   2   8   2      252.87      235.61      6.31 o 
   3   8   2        4.98        1.98      2.48 o 
   4   8   2      135.87      119.40      5.05 o 
   5   8   2       57.81       54.47      7.30 o 
   6   8   2        9.59        8.81      4.11 o 
   7   8   2       69.78       74.38      5.94 o 
   8   8   2        0.96       -1.47      6.29 o 
  -8   9   2       60.22       69.40      6.07 o 
  -7   9   2       12.34        5.68      4.60 o 
  -6   9   2       53.47       47.85      4.90 o 
  -5   9   2        2.89        6.63      2.53 o 
  -4   9   2      111.10      117.44      4.84 o 
  -3   9   2      216.56      224.11      6.44 o 
  -2   9   2      567.35      567.99     11.34 o 
  -1   9   2       21.17       16.67      2.58 o 
   0   9   2      748.06      762.54     13.85 o 
   1   9   2        3.98       -0.06      2.14 o 
   2   9   2       34.24       33.18      3.90 o 
   3   9   2       26.39       30.77      3.05 o 
   4   9   2      242.83      223.83      6.90 o 
   5   9   2      138.21      139.91     13.77 o 
   6   9   2        0.08        3.01      3.33 o 
   7   9   2        8.99        3.38      3.78 o 
  -7  10   2       65.02       64.76      9.65 o 
  -6  10   2       50.15       52.91      5.32 o 
  -5  10   2       40.62       32.65      4.72 o 
  -4  10   2      128.91      127.20      5.33 o 
  -3  10   2       25.48       25.23      4.54 o 
  -2  10   2       23.80       25.48      2.87 o 
  -1  10   2        0.41        1.23      2.06 o 
   0  10   2      146.54      142.21      5.13 o 
   1  10   2       49.56       53.76      3.58 o 
   2  10   2       54.23       52.94      4.14 o 
   3  10   2      141.52      136.39      5.35 o 
   4  10   2       53.58       56.91      3.97 o 
   5  10   2       20.11       20.50      4.07 o 
   6  10   2       62.61       58.26      6.30 o 
   7  10   2       61.30       58.07      9.14 o 
  -6  11   2       26.63       25.90      6.06 o 
  -5  11   2       22.80       18.29      3.20 o 
  -4  11   2       15.24       14.94      2.91 o 
  -3  11   2        3.04        4.81      2.50 o 
  -2  11   2      127.81      121.50      6.77 o 
  -1  11   2      208.85      206.27      6.39 o 
   0  11   2        0.76        2.71      2.77 o 
   1  11   2       48.67       50.96      3.72 o 
   2  11   2       28.75       27.91      3.24 o 
   3  11   2       12.51       14.98      2.93 o 
   4  11   2       62.82       62.28      4.31 o 
   5  11   2        0.09        2.05      2.63 o 
   6  11   2       37.66       43.19      5.38 o 
  -5  12   2       59.28       64.32      5.39 o 
  -4  12   2        6.14        5.36      2.79 o 
  -3  12   2       25.99       24.11      3.31 o 
  -2  12   2       12.40        9.38      2.99 o 
  -1  12   2       96.83      106.71      6.25 o 
   0  12   2       84.35       76.39      5.36 o 
   1  12   2       16.75       20.68      3.81 o 
   2  12   2        0.03        4.79      2.55 o 
   3  12   2        1.45        6.02      2.70 o 
   4  12   2        5.53        5.14      2.92 o 
   5  12   2       18.69       25.62      3.67 o 
  -4  13   2       28.65       33.68      3.98 o 
  -3  13   2       19.25       16.93      3.38 o 
  -2  13   2        5.80        2.97      3.20 o 
  -1  13   2       39.22       37.40      4.53 o 
   0  13   2       21.62       24.13      4.08 o 
   1  13   2       19.70       15.15      3.94 o 
   2  13   2        1.61       -0.08      3.17 o 
   3  13   2        4.69        4.09      2.93 o 
   4  13   2        2.53        2.36      4.56 o 
  -1  14   2       12.70       10.30      3.86 o 
   0  14   2       19.62       29.33      4.59 o 
   1  14   2       41.45       41.69      4.96 o 
  -9   0   3      245.13      255.75     13.00 o 
  -7   0   3     1479.29     1464.34     28.41 o 
  -5   0   3      363.17      381.66      8.91 o 
  -3   0   3        0.61       -0.52      0.84 o 
  -1   0   3     8332.91     7278.53    243.18 o 
   3   0   3    17282.43    15593.92    377.19 o 
   5   0   3      787.26      903.93     26.07 o 
   7   0   3        0.97        0.77      3.10 o 
   9   0   3        1.54        9.12      5.32 o 
  -9   1   3        0.13       -2.58      2.58 o 
  -8   1   3      438.39      420.24     11.62 o 
  -7   1   3      107.99      103.94      5.49 o 
  -6   1   3       60.45       62.16      3.52 o 
  -5   1   3      514.80      566.55      9.75 o 
  -4   1   3     1137.44     1129.85     17.23 o 
  -3   1   3     2916.31     3090.30     38.19 o 
  -2   1   3     7600.26     6943.24     75.31 o 
  -1   1   3        4.74        0.67      0.36 o 
   0   1   3     5112.83     4633.49     50.61 o 
   1   1   3      613.27      615.44      9.75 o 
   2   1   3      149.41      154.70      4.50 o 
   3   1   3      248.46      322.31      7.66 o 
   4   1   3      469.49      507.71      9.31 o 
   5   1   3      135.58      109.89      4.14 o 
   6   1   3        0.10        9.80      4.38 o 
   7   1   3      433.74      444.33     12.77 o 
   8   1   3        7.10        7.92      3.37 o 
   9   1   3       17.54       18.43      4.28 o 
  10   1   3       20.38       30.16      5.26 o 
  -9   2   3      199.60      206.36     11.78 o 
  -8   2   3        7.46       11.21      3.08 o 
  -7   2   3      716.44      704.81     15.86 o 
  -6   2   3      606.73      623.21     13.97 o 
  -5   2   3        3.51        7.79      1.50 o 
  -4   2   3       69.04       82.75      2.40 o 
  -3   2   3      586.51      592.07      8.15 o 
  -2   2   3     2085.26     2030.36     20.65 o 
  -1   2   3     6767.35     6321.29     68.90 o 
   0   2   3     1293.50     1350.86     19.84 o 
   1   2   3    11193.19    10020.39    123.09 o 
   2   2   3      213.02      195.09      4.32 o 
   3   2   3       22.78       21.45      1.80 o 
   4   2   3      715.11      776.93     13.15 o 
   5   2   3      409.37      412.81      8.42 o 
   6   2   3      270.91      260.20      9.61 o 
   7   2   3        0.13       -1.40      2.86 o 
   8   2   3       32.51       30.50      4.28 o 
   9   2   3       53.72       81.92      8.91 o 
  10   2   3       92.18      125.87      8.34 o 
 -10   3   3        2.05       -4.78      4.78 o 
  -9   3   3       30.33       26.44      3.97 o 
  -8   3   3       89.70       98.82      5.58 o 
  -7   3   3       15.03       20.53      3.46 o 
  -6   3   3       12.44       10.72      2.07 o 
  -5   3   3      242.59      230.24      5.38 o 
  -4   3   3      109.90      115.83      2.46 o 
  -3   3   3      870.35     1014.61     13.26 o 
  -2   3   3     2305.23     2474.17     25.12 o 
  -1   3   3      104.93      115.84      4.66 o 
   0   3   3       37.17       40.90      3.16 o 
   1   3   3     3670.08     3985.17     49.36 o 
   2   3   3     3762.81     3798.48     47.34 o 
   3   3   3      144.22      100.93      3.65 o 
   4   3   3       96.65      109.13      4.12 o 
   5   3   3     1102.31     1071.64     17.75 o 
   6   3   3      359.15      348.42     10.34 o 
   7   3   3      325.63      350.12     10.84 o 
   8   3   3       13.42       18.70      4.02 o 
   9   3   3        1.63        2.70      3.59 o 
 -10   4   3       11.84        7.93      5.91 o 
  -9   4   3       59.43       60.47      5.22 o 
  -8   4   3      350.08      359.08     10.90 o 
  -7   4   3        3.57       -2.40      2.79 o 
  -6   4   3      330.61      357.07      7.64 o 
  -5   4   3      435.80      443.60      8.49 o 
  -4   4   3      275.93      314.76      6.29 o 
  -3   4   3        1.06        0.51      0.66 o 
  -2   4   3      924.84     1002.53     13.32 o 
  -1   4   3      872.29     1018.55     13.54 o 
   0   4   3     7303.37     6796.33     74.26 o 
   1   4   3      260.42      305.36      5.15 o 
   2   4   3      621.01      590.19      8.79 o 
   3   4   3        0.97        0.27      1.51 o 
   4   4   3      357.50      375.23      7.69 o 
   5   4   3       70.78       65.98      4.55 o 
   6   4   3       15.30        9.01      3.18 o 
   7   4   3        8.19        9.92      3.33 o 
   8   4   3      125.53      133.60      7.32 o 
   9   4   3        0.26        0.32      3.51 o 
 -10   5   3        4.56        5.21      5.40 o 
  -9   5   3        1.60       -1.47      4.71 o 
  -8   5   3       86.21       87.49      5.56 o 
  -7   5   3      181.58      172.86      7.08 o 
  -6   5   3       61.39       72.95      4.70 o 
  -5   5   3       54.80       66.20      4.26 o 
  -4   5   3        3.52        3.15      1.18 o 
  -3   5   3       67.82       50.26      1.88 o 
  -2   5   3     1772.68     1729.23     22.38 o 
  -1   5   3        0.11        0.09      0.86 o 
   0   5   3       19.27       25.27      1.59 o 
   1   5   3     1031.43     1169.19     13.91 o 
   2   5   3     2217.21     2446.56     31.43 o 
   3   5   3       31.68       35.77      2.07 o 
   4   5   3        8.83        8.01      2.84 o 
   5   5   3      167.43      178.50      7.32 o 
   6   5   3        2.30       -1.58      4.37 o 
   7   5   3       25.87       39.19      6.94 o 
   8   5   3       14.63       14.23      4.88 o 
   9   5   3       13.46       12.81      4.39 o 
  -9   6   3       71.52       80.92      6.05 o 
  -8   6   3       83.19       90.08     11.52 o 
  -7   6   3      182.29      165.10      8.57 o 
  -6   6   3      102.16      100.80      5.56 o 
  -5   6   3       86.87       91.44      5.21 o 
  -4   6   3       23.17       25.57      2.46 o 
  -3   6   3      332.82      348.37      7.35 o 
  -2   6   3     1220.94     1207.58     16.36 o 
  -1   6   3      790.37      793.61     10.04 o 
   0   6   3     2033.52     2046.37     34.60 o 
   1   6   3       26.37       23.41      1.32 o 
   2   6   3     1860.34     1908.51     25.15 o 
   3   6   3        2.13        3.64      1.98 o 
   4   6   3        0.47       -2.24      4.65 o 
   5   6   3        3.39        3.17      3.10 o 
   6   6   3      593.44      612.77     15.65 o 
   7   6   3       76.09       79.32      5.77 o 
   8   6   3       23.23       24.65      4.52 o 
   9   6   3        3.01       -0.22      3.93 o 
  -9   7   3       25.51       27.27      4.94 o 
  -8   7   3        0.00        1.53      3.43 o 
  -7   7   3      195.24      181.58      7.76 o 
  -6   7   3        0.32       -0.09      2.86 o 
  -5   7   3      482.95      453.39     19.41 o 
  -4   7   3        0.21        0.62      1.84 o 
  -3   7   3       16.71       20.69      3.12 o 
  -2   7   3      107.80      113.58      3.41 o 
  -1   7   3      616.50      585.03      8.02 o 
   0   7   3      106.28      110.13      6.22 o 
   1   7   3        7.12       12.42      5.28 o 
   2   7   3      195.08      203.61      4.74 o 
   3   7   3       72.57       69.28      3.69 o 
   4   7   3      169.09      162.53      5.55 o 
   5   7   3        9.59       11.22      3.34 o 
   6   7   3      408.71      380.01     11.64 o 
   7   7   3       12.46       11.82      3.85 o 
   8   7   3       14.00       10.11      4.10 o 
  -8   8   3        1.47       -1.57      4.15 o 
  -7   8   3       93.82      106.66      7.17 o 
  -6   8   3        2.25        5.91      3.10 o 
  -5   8   3       51.72       49.24      3.41 o 
  -4   8   3      182.66      160.55      9.41 o 
  -3   8   3      128.97      115.75      4.49 o 
  -2   8   3       85.86       88.75      3.23 o 
  -1   8   3      795.15      805.63     12.15 o 
   0   8   3       11.43        6.96      2.35 o 
   1   8   3       26.23       19.10      2.00 o 
   2   8   3      147.12      146.99      5.16 o 
   3   8   3       91.77       74.37      4.95 o 
   4   8   3        1.07       -0.84      2.29 o 
   5   8   3       36.61       32.63      7.80 o 
   6   8   3       10.24       11.75      4.19 o 
   7   8   3       57.66       56.86      9.82 o 
   8   8   3       50.61       51.32      5.77 o 
  -8   9   3        0.10       -2.95      3.65 o 
  -7   9   3        7.53        5.79      3.62 o 
  -6   9   3       85.03       92.09      8.79 o 
  -5   9   3      165.53      163.44     11.15 o 
  -4   9   3      277.73      248.79      6.96 o 
  -3   9   3      279.76      262.25      5.85 o 
  -2   9   3      278.72      230.61      8.01 o 
  -1   9   3      554.16      530.39     10.65 o 
   0   9   3      107.48      105.96      4.46 o 
   1   9   3        2.61       -1.45      1.70 o 
   2   9   3      176.78      183.96      5.93 o 
   3   9   3        0.18       -2.02      2.02 o 
   4   9   3      192.69      193.20      6.44 o 
   5   9   3       58.94       54.81      5.00 o 
   6   9   3       33.77       25.95      4.29 o 
   7   9   3       22.12       19.06      4.50 o 
  -7  10   3       54.39       71.22      6.16 o 
  -6  10   3        3.72       -0.75      4.42 o 
  -5  10   3        1.97        5.10      2.48 o 
  -4  10   3      309.89      306.04      8.21 o 
  -3  10   3       82.89       85.55      4.34 o 
  -2  10   3       12.40       14.25      2.59 o 
  -1  10   3       55.65       51.76      3.47 o 
   0  10   3      158.39      166.60      5.48 o 
   1  10   3      306.24      291.02      8.19 o 
   2  10   3      141.42      145.03      8.36 o 
   3  10   3       49.89       44.78      7.16 o 
   4  10   3        9.13        8.63      2.79 o 
   5  10   3        0.62       -0.90      3.22 o 
   6  10   3      123.54      124.47      7.43 o 
  -6  11   3        5.65       10.63      4.12 o 
  -5  11   3       76.71       84.66      5.99 o 
  -4  11   3       10.82        9.02      2.76 o 
  -3  11   3        1.65        7.36      2.56 o 
  -2  11   3        0.97        1.67      2.35 o 
  -1  11   3        0.69        3.60      2.36 o 
   0  11   3        1.57        1.13      2.77 o 
   1  11   3       77.06       80.90      4.31 o 
   2  11   3       33.84       40.16      3.61 o 
   3  11   3      203.88      212.71      7.02 o 
   4  11   3       57.77       52.35      4.11 o 
   5  11   3      122.63      122.57      7.34 o 
   6  11   3       14.20       15.62     13.06 o 
  -5  12   3        3.30        5.06      3.57 o 
  -4  12   3       24.39       17.78      3.12 o 
  -3  12   3        6.06        5.20      2.65 o 
  -2  12   3       25.14       23.10      3.19 o 
  -1  12   3      187.16      173.26      7.70 o 
   0  12   3       39.83       44.83      4.59 o 
   1  12   3       42.95       49.91      9.55 o 
   2  12   3       17.37       15.40      2.92 o 
   3  12   3       37.68       35.41      3.72 o 
   4  12   3       12.87       13.02      3.29 o 
   5  12   3       29.79       26.17      4.93 o 
  -4  13   3       13.20       14.27      3.38 o 
  -3  13   3       57.93       67.55      5.18 o 
  -2  13   3        0.01        1.39      3.03 o 
  -1  13   3        1.32        5.72      5.90 o 
   0  13   3        2.06        4.48      3.39 o 
   1  13   3       36.96       44.52      4.89 o 
   2  13   3       13.29       15.97     10.48 o 
   3  13   3       43.21       49.12      4.99 o 
  -1  14   3        1.76        9.81      5.00 o 
   0  14   3       66.75       56.98      7.78 o 
  -8   0   4      112.98      125.27      8.47 o 
  -6   0   4      873.66      902.14     18.22 o 
  -4   0   4        1.29       -0.31      1.40 o 
  -2   0   4        0.55       10.43      2.04 o 
   0   0   4     8641.87     7121.02    160.78 o 
   2   0   4       91.64       66.72      4.53 o 
   4   0   4     1134.95     1232.60     33.62 o 
   6   0   4      172.98      158.91      9.08 o 
   8   0   4      246.46      274.48     14.42 o 
 -10   1   4       37.12       39.58      5.81 o 
  -8   1   4      110.18      116.27      5.81 o 
  -7   1   4        0.32       -1.19      1.24 o 
  -6   1   4      365.03      352.74      6.24 o 
  -5   1   4      618.66      667.42      9.72 o 
  -4   1   4       47.22       47.79      2.01 o 
  -3   1   4       48.35       32.98      1.24 o 
  -2   1   4     1126.41     1190.87     16.11 o 
  -1   1   4      139.71      177.66      2.40 o 
   0   1   4       39.75       35.38      2.00 o 
   1   1   4     2227.88     2217.88     39.45 o 
   2   1   4      415.81      423.23      9.28 o 
   3   1   4        6.89        8.77      2.05 o 
   4   1   4      144.28      161.97      5.58 o 
   5   1   4      434.66      449.80      9.20 o 
   6   1   4       79.17       78.33      3.96 o 
   7   1   4        0.47        0.36      2.83 o 
   8   1   4       47.75       44.23      4.66 o 
   9   1   4       19.56       22.31      7.07 o 
  -9   2   4       16.86       25.07      4.61 o 
  -8   2   4      197.78      182.21      5.62 o 
  -7   2   4      278.19      285.78      6.89 o 
  -6   2   4       49.80       35.32      3.89 o 
  -5   2   4       15.94        9.64      1.35 o 
  -4   2   4      674.51      636.95      9.00 o 
  -3   2   4      105.17       95.77      2.13 o 
  -2   2   4      579.89      665.89      7.31 o 
  -1   2   4     7679.90     7164.91     78.07 o 
   0   2   4      284.71      261.05      3.74 o 
   1   2   4       81.80       76.83      2.29 o 
   2   2   4      852.88      833.44     13.39 o 
   3   2   4     1215.62     1361.82     21.11 o 
   4   2   4      273.84      300.01      6.68 o 
   5   2   4       33.88       32.90      2.85 o 
   6   2   4      147.86      131.51      4.96 o 
   7   2   4      520.08      481.75     21.36 o 
   8   2   4        5.31        6.15      3.50 o 
   9   2   4      133.02      136.22     11.19 o 
  -9   3   4        2.64        4.40      4.70 o 
  -8   3   4       98.68      105.97      4.44 o 
  -7   3   4       11.87        7.95      2.05 o 
  -6   3   4      158.34      145.93      4.49 o 
  -5   3   4      186.27      214.10      8.25 o 
  -4   3   4        1.45        2.19      0.93 o 
  -3   3   4        7.93        4.28      1.20 o 
  -2   3   4      902.76     1007.14     10.78 o 
  -1   3   4        1.30        1.06      0.76 o 
   0   3   4     1199.50     1340.02     20.09 o 
   1   3   4     1059.31     1100.39     14.69 o 
   2   3   4      278.45      302.99      6.14 o 
   3   3   4     1318.16     1340.31     20.88 o 
   4   3   4     1912.18     1988.31     30.30 o 
   5   3   4       36.11       37.55      5.64 o 
   6   3   4      979.79      952.42     21.11 o 
   7   3   4      208.57      193.01      7.97 o 
   8   3   4       21.89       24.29      4.27 o 
   9   3   4       13.34       22.25      8.50 o 
  -9   4   4      106.16      101.01      6.06 o 
  -8   4   4       17.43       16.79      3.56 o 
  -7   4   4      508.60      541.30     13.56 o 
  -6   4   4       29.84       31.52      2.53 o 
  -5   4   4      148.51      147.03      4.32 o 
  -4   4   4      135.85      160.06      4.17 o 
  -3   4   4        9.83        8.77      0.87 o 
  -2   4   4      776.25      829.17      9.16 o 
  -1   4   4     2655.03     2528.79    120.35 o 
   0   4   4     2265.50     2263.33     25.55 o 
   1   4   4     3092.07     3216.67     40.40 o 
   2   4   4       56.24       45.03      2.04 o 
   3   4   4     2398.23     2411.56     35.92 o 
   4   4   4       58.00       84.30      8.11 o 
   5   4   4        1.29        6.79      4.41 o 
   6   4   4      598.77      591.59     14.92 o 
   7   4   4       34.96       43.59      4.56 o 
   8   4   4       11.85       13.90      3.93 o 
   9   4   4       24.86       32.27      5.10 o 
 -10   5   4        0.17        0.70      4.53 o 
  -9   5   4       10.98       10.72      3.46 o 
  -8   5   4       39.55       38.17      4.26 o 
  -7   5   4      332.29      307.71     22.50 o 
  -6   5   4      293.05      259.03      8.44 o 
  -5   5   4      244.41      229.19      7.44 o 
  -4   5   4        8.92       11.82      1.45 o 
  -3   5   4       40.02       43.52      1.70 o 
  -2   5   4      152.50      156.12      3.39 o 
  -1   5   4       14.61       19.30      1.65 o 
   0   5   4       60.05       63.17      1.96 o 
   1   5   4      379.41      345.42      5.11 o 
   2   5   4      699.21      693.54     10.36 o 
   3   5   4      491.39      506.02      9.61 o 
   4   5   4     1200.71     1216.28     24.91 o 
   5   5   4      836.71      796.79     18.29 o 
   6   5   4      108.08      103.54      7.62 o 
   7   5   4        0.06        2.19      3.26 o 
   8   5   4        9.61       14.38      4.05 o 
   9   5   4       29.11       35.71      6.25 o 
  -9   6   4        1.97        0.22      3.27 o 
  -8   6   4      126.35      130.25      8.47 o 
  -7   6   4      139.66      131.60      6.45 o 
  -6   6   4      100.02       96.90     11.13 o 
  -5   6   4        6.71        9.91      3.06 o 
  -4   6   4       54.79       46.42      3.77 o 
  -3   6   4       18.73       13.93      1.56 o 
  -2   6   4        1.70        1.34      1.09 o 
  -1   6   4       17.18       26.86      4.21 o 
   0   6   4      976.31     1119.05     13.61 o 
   1   6   4      439.26      501.52      7.00 o 
   2   6   4      183.48      174.51      4.27 o 
   3   6   4        2.66        1.95      1.67 o 
   4   6   4       23.02       18.28      5.29 o 
   5   6   4      286.60      283.83     10.34 o 
   6   6   4       64.91       47.84      4.69 o 
   7   6   4       45.01       55.80      5.23 o 
   8   6   4       15.34        7.72      3.91 o 
  -9   7   4       56.18       56.43      5.68 o 
  -8   7   4       10.13       10.44      3.75 o 
  -7   7   4      124.81      110.23      6.25 o 
  -6   7   4       31.72       29.95      3.86 o 
  -5   7   4      144.79      146.53      9.54 o 
  -4   7   4      184.12      180.41      5.86 o 
  -3   7   4      193.29      164.13      6.37 o 
  -2   7   4       53.60       44.56      2.36 o 
  -1   7   4      620.10      566.53      7.86 o 
   0   7   4       12.75       11.46      1.42 o 
   1   7   4      139.64      146.67      4.00 o 
   2   7   4      203.59      189.16      4.62 o 
   3   7   4      116.16      116.03      4.74 o 
   4   7   4        7.86        9.99      6.84 o 
   5   7   4       87.02       81.08      8.27 o 
   6   7   4       32.78       34.95      4.46 o 
   7   7   4       16.27       15.01      4.07 o 
   8   7   4        2.33        0.50      3.85 o 
  -8   8   4       48.29       48.35      6.97 o 
  -7   8   4       15.72       13.16      3.64 o 
  -6   8   4      284.98      288.75      9.68 o 
  -5   8   4       72.31       75.53      3.95 o 
  -4   8   4      175.16      193.01      5.03 o 
  -3   8   4        0.01       -1.58      1.59 o 
  -2   8   4       30.80       29.08      2.13 o 
  -1   8   4       80.58       95.45      3.42 o 
   0   8   4      114.58       95.98      5.95 o 
   1   8   4       12.88       19.52      2.31 o 
   2   8   4      132.47      134.15      4.98 o 
   3   8   4       38.90       45.90      3.36 o 
   4   8   4      622.45      588.20     12.19 o 
   5   8   4      148.16      163.06      9.03 o 
   6   8   4       21.41        8.78      4.15 o 
   7   8   4       18.44        6.29      7.73 o 
   8   8   4      100.23      105.70      7.41 o 
  -8   9   4       27.79       30.17      4.95 o 
  -7   9   4       14.61       17.97      4.22 o 
  -6   9   4      237.19      222.14      8.71 o 
  -5   9   4       44.66       53.44      3.12 o 
  -4   9   4      632.76      611.93     10.46 o 
  -3   9   4      906.32      807.20     35.59 o 
  -2   9   4      177.30      170.04      5.89 o 
  -1   9   4      312.88      288.27      7.27 o 
   0   9   4        4.10        1.44      1.45 o 
   1   9   4        0.23       -0.70      1.72 o 
   2   9   4        8.05       12.03      2.59 o 
   3   9   4        4.81        2.76      2.42 o 
   4   9   4       97.26      100.51      4.83 o 
   5   9   4       52.61       55.31      5.44 o 
   6   9   4        0.01       -0.44      4.21 o 
   7   9   4        0.01       -4.52      4.52 o 
  -7  10   4       40.44       38.35      4.94 o 
  -6  10   4        6.39       12.57      2.89 o 
  -5  10   4        2.09        0.86      2.30 o 
  -4  10   4       64.73       75.34      5.71 o 
  -3  10   4       71.28       85.44      4.27 o 
  -2  10   4        5.51        7.72      2.67 o 
  -1  10   4      380.39      364.06      8.59 o 
   0  10   4       25.32       22.60      2.94 o 
   1  10   4      150.98      141.22      6.72 o 
   2  10   4       72.77       72.14      4.14 o 
   3  10   4      318.54      284.29      7.94 o 
   4  10   4       30.92       29.81      3.58 o 
   5  10   4        2.29       -0.91      3.62 o 
   6  10   4        0.40        0.27      3.70 o 
  -6  11   4       13.90       13.20      4.08 o 
  -5  11   4        1.18        3.11      3.31 o 
  -4  11   4       85.87      100.04      5.02 o 
  -3  11   4       87.43      101.75      4.83 o 
  -2  11   4      259.92      251.21      7.32 o 
  -1  11   4       89.37      107.11      4.89 o 
   0  11   4        0.17       -0.23      2.82 o 
   1  11   4       15.70       22.02      2.97 o 
   2  11   4        0.85       -0.88      2.33 o 
   3  11   4       16.72       22.40      5.56 o 
   4  11   4       74.04       75.61      4.75 o 
   5  11   4       14.01        8.76      4.23 o 
  -5  12   4       18.84       22.90      4.51 o 
  -4  12   4        0.03        1.56      2.48 o 
  -3  12   4       75.11       78.70      4.66 o 
  -2  12   4       33.30       49.60      3.89 o 
  -1  12   4       72.39       77.47      5.88 o 
   0  12   4       35.01       37.45      4.36 o 
   1  12   4      131.96      124.85     12.49 o 
   2  12   4       61.66       69.42      4.47 o 
   3  12   4        2.18        1.70      2.60 o 
   4  12   4        2.08        0.46      4.17 o 
  -4  13   4        1.39        5.70      3.90 o 
  -3  13   4        0.39       -1.52      2.58 o 
  -2  13   4       50.77       56.14      5.51 o 
  -1  13   4       11.83       11.20      3.94 o 
   0  13   4       12.46       13.24      3.65 o 
   1  13   4       49.41       51.81      7.41 o 
   2  13   4       62.66       66.32      5.67 o 
   3  13   4       14.63       14.44      3.48 o 
  -9   0   5       37.54       28.90      4.96 o 
  -7   0   5      147.39      156.09      5.96 o 
  -5   0   5     2321.47     2650.19     38.82 o 
  -3   0   5     1158.10     1414.09     20.91 o 
  -1   0   5     3705.46     3466.31     60.34 o 
   1   0   5       29.90       18.48      3.02 o 
   3   0   5     2738.84     2860.71     72.50 o 
   5   0   5        0.75       -3.72      3.72 o 
   7   0   5      219.91      245.79     12.06 o 
   9   0   5      150.10      200.53     13.55 o 
 -10   1   5       38.19       40.31      4.24 o 
  -9   1   5       44.54       49.07      4.73 o 
  -8   1   5      152.78      137.94      8.32 o 
  -7   1   5       10.19        5.88      2.13 o 
  -6   1   5      387.68      409.71      5.72 o 
  -5   1   5       62.18       69.53      2.17 o 
  -4   1   5     1748.73     1669.29     17.55 o 
  -3   1   5     1098.97     1174.98     12.47 o 
  -2   1   5      420.89      401.36      5.87 o 
  -1   1   5       87.33       96.17      1.72 o 
   0   1   5     2151.29     2172.50     27.28 o 
   1   1   5      886.72      989.21     18.96 o 
   2   1   5      150.07       99.80      4.11 o 
   3   1   5        6.97       12.27      5.52 o 
   4   1   5      474.17      377.41      9.70 o 
   5   1   5      144.71      152.51      5.28 o 
   6   1   5       67.86       73.23      4.06 o 
   7   1   5        2.19        2.85      3.09 o 
   8   1   5        0.20        0.40      3.16 o 
   9   1   5       35.48       53.23      5.77 o 
 -10   2   5       85.68      101.47      8.89 o 
  -9   2   5       85.46       79.93      6.74 o 
  -8   2   5      125.50      122.79      5.65 o 
  -7   2   5      623.28      635.50     11.79 o 
  -6   2   5      104.60      108.29      5.85 o 
  -5   2   5        0.03        2.26      1.14 o 
  -4   2   5      183.18      182.34      3.30 o 
  -3   2   5      856.07     1003.39     11.95 o 
  -2   2   5       58.61       56.94      1.36 o 
  -1   2   5      951.61     1059.73     11.27 o 
   0   2   5      572.86      573.51      9.30 o 
   1   2   5     2336.89     2342.31     34.29 o 
   2   2   5       24.08       23.39      1.98 o 
   3   2   5     1593.08     1647.38     25.30 o 
   4   2   5      663.71      703.64     12.63 o 
   5   2   5      165.01      191.10      5.83 o 
   6   2   5        9.47        7.36      2.53 o 
   7   2   5        7.54        6.69      3.43 o 
   8   2   5       50.91       45.52      4.95 o 
   9   2   5        5.75        2.68      5.85 o 
  -8   3   5       54.84       49.28      3.26 o 
  -7   3   5        5.53        1.28      1.98 o 
  -6   3   5      240.86      217.50      5.94 o 
  -5   3   5      848.03      868.77     12.52 o 
  -4   3   5      335.30      469.81      6.43 o 
  -3   3   5     1948.66     1751.03     20.05 o 
  -2   3   5      768.54      896.54     10.04 o 
  -1   3   5     6849.35     6437.16     78.77 o 
   0   3   5     1101.87     1196.59     14.04 o 
   1   3   5      390.02      409.59      6.50 o 
   2   3   5      940.20     1049.61     16.72 o 
   3   3   5      586.63      590.98     10.68 o 
   4   3   5       19.42       15.97      3.08 o 
   5   3   5      478.36      477.80      9.84 o 
   6   3   5       29.60       45.67      9.17 o 
   7   3   5      140.98      141.93      7.24 o 
   8   3   5       14.19       37.21      4.76 o 
   9   3   5       38.43       47.81      5.78 o 
  -9   4   5       25.24       30.18      5.85 o 
  -8   4   5      645.45      663.66     16.09 o 
  -7   4   5      182.05      164.57      6.56 o 
  -6   4   5     1076.40     1051.84     17.40 o 
  -5   4   5        5.91        8.73      1.66 o 
  -4   4   5       17.20       29.12      1.91 o 
  -3   4   5       26.68       21.80      1.15 o 
  -2   4   5      378.37      408.58      5.11 o 
  -1   4   5      941.99     1003.43     13.50 o 
   0   4   5     6164.10     5670.49     80.72 o 
   1   4   5        0.80       -0.44      1.15 o 
   2   4   5     2202.11     2217.80     28.77 o 
   3   4   5       19.48       19.50      2.38 o 
   4   4   5      603.98      595.30     11.49 o 
   5   4   5        0.07        0.65      2.77 o 
   6   4   5        0.89        2.46      3.05 o 
   7   4   5       52.86       53.25      5.07 o 
   8   4   5        9.64        8.78      3.87 o 
   9   4   5        2.69        5.29      4.14 o 
 -10   5   5       72.74       67.53      8.34 o 
  -9   5   5        2.30        4.79      4.51 o 
  -8   5   5      290.31      287.19     10.34 o 
  -7   5   5      197.66      187.22      7.44 o 
  -6   5   5       93.55       96.54      5.38 o 
  -5   5   5        4.02        1.02      2.02 o 
  -4   5   5      222.12      234.07      4.19 o 
  -3   5   5       84.63       94.82      2.46 o 
  -2   5   5      166.94      195.31      3.54 o 
  -1   5   5      118.44      136.57      3.87 o 
   0   5   5      689.81      703.81      9.06 o 
   1   5   5       83.09       70.86      2.96 o 
   2   5   5       30.68       36.45      4.12 o 
   3   5   5      668.17      630.62     11.53 o 
   4   5   5      297.32      274.83      8.78 o 
   5   5   5     2717.52     2526.41     48.14 o 
   6   5   5       76.09       78.99     14.23 o 
   7   5   5       98.18       96.15      6.36 o 
   8   5   5        1.53        1.68      3.71 o 
   9   5   5       16.85       12.49      4.71 o 
  -9   6   5       37.60       45.02      7.23 o 
  -8   6   5       53.20       44.61      4.74 o 
  -7   6   5      153.18      145.73      6.78 o 
  -6   6   5        2.39        2.64      5.02 o 
  -5   6   5       19.13       13.31      2.55 o 
  -4   6   5       11.79        4.46      1.65 o 
  -3   6   5      353.82      348.05      6.31 o 
  -2   6   5     1094.13     1144.44     15.66 o 
  -1   6   5      327.99      307.52      4.94 o 
   0   6   5      161.10      153.57      3.27 o 
   1   6   5      128.95      102.84      3.38 o 
   2   6   5      128.75      130.07      3.88 o 
   3   6   5      292.51      295.06      6.07 o 
   4   6   5       13.46        9.15      3.18 o 
   5   6   5        5.69        7.56      3.36 o 
   6   6   5      207.81      192.38      8.07 o 
   7   6   5       30.37       38.19      4.78 o 
   8   6   5       12.38        7.35      3.95 o 
  -9   7   5      137.99      122.01     10.49 o 
  -8   7   5        0.11       -1.24      3.01 o 
  -7   7   5      122.69      134.40      6.88 o 
  -6   7   5        2.19        1.72      2.36 o 
  -5   7   5       72.34       77.40      3.96 o 
  -4   7   5      137.08      133.32      4.02 o 
  -3   7   5       20.44       12.49      2.20 o 
  -2   7   5     2273.51     2294.69     34.92 o 
  -1   7   5       23.21       32.86      1.90 o 
   0   7   5      220.72      264.59      4.69 o 
   1   7   5       17.98       11.04      2.08 o 
   2   7   5       17.25       22.31      2.22 o 
   3   7   5      181.12      189.12      5.93 o 
   4   7   5        8.22        1.04      3.08 o 
   5   7   5       71.92       84.68      5.67 o 
   6   7   5       63.47       62.21      5.27 o 
   7   7   5       40.26       47.42      6.89 o 
   8   7   5        0.02        1.60      4.08 o 
  -8   8   5        4.13        4.18      2.70 o 
  -7   8   5       48.24       58.63      4.17 o 
  -6   8   5       14.05       13.21      2.78 o 
  -5   8   5      148.20      152.85      5.40 o 
  -4   8   5       90.26       92.90      6.86 o 
  -3   8   5      289.23      297.48      6.10 o 
  -2   8   5      153.28      158.74      4.95 o 
  -1   8   5      378.02      384.76      7.15 o 
   0   8   5      142.97      156.35      4.42 o 
   1   8   5      258.06      246.70      5.64 o 
   2   8   5      143.74      163.98      5.64 o 
   3   8   5       57.79       44.55      4.67 o 
   4   8   5       90.47       88.24      5.85 o 
   5   8   5        2.80        4.19      3.31 o 
   6   8   5      156.72      138.94      7.29 o 
   7   8   5      109.81      108.35      7.14 o 
  -8   9   5        0.54        1.76      2.80 o 
  -7   9   5        2.75        1.54      3.55 o 
  -6   9   5       66.59       67.58      4.20 o 
  -5   9   5        6.11        2.16      2.30 o 
  -4   9   5      104.36      121.77      4.17 o 
  -3   9   5       19.51       24.91      2.84 o 
  -2   9   5       34.84       36.92      2.99 o 
  -1   9   5       13.12       14.93      2.57 o 
   0   9   5        7.43        2.79      1.83 o 
   1   9   5        3.30        1.23      1.88 o 
   2   9   5      122.18      130.94      5.11 o 
   3   9   5      183.15      181.38      6.25 o 
   4   9   5        9.85       15.26      2.97 o 
   5   9   5       76.26       73.94      5.61 o 
   6   9   5        0.50       -3.47      3.47 o 
   7   9   5        0.43       -1.97      3.77 o 
  -7  10   5       13.23       11.80      3.78 o 
  -6  10   5      172.35      165.47      6.87 o 
  -5  10   5        1.56        3.72      3.20 o 
  -4  10   5       14.62        8.48      3.26 o 
  -3  10   5        9.77       11.02      2.46 o 
  -2  10   5       73.10       71.36      4.01 o 
  -1  10   5      247.52      249.18      6.95 o 
   0  10   5      280.24      281.71      7.38 o 
   1  10   5       17.96       18.10      2.96 o 
   2  10   5        3.98        0.68      2.59 o 
   3  10   5       55.01       55.69      8.39 o 
   4  10   5        1.96        1.99      3.43 o 
   5  10   5       14.77       13.33      4.15 o 
   6  10   5        6.97       -0.22      3.89 o 
  -6  11   5        3.75        6.47      3.80 o 
  -5  11   5      148.91      133.80      7.26 o 
  -4  11   5        0.18        4.49      3.27 o 
  -3  11   5      107.10       95.68      4.66 o 
  -2  11   5      379.47      370.51      9.17 o 
  -1  11   5       92.65       86.83      7.38 o 
   0  11   5      152.95      151.79      6.96 o 
   1  11   5        8.47        8.12      2.66 o 
   2  11   5       11.43       12.64      2.91 o 
   3  11   5      106.73      102.49      5.13 o 
   4  11   5       19.21       14.13      6.44 o 
   5  11   5       67.36       66.68      9.67 o 
  -5  12   5       12.10       13.94      4.27 o 
  -4  12   5        6.87        6.26      3.56 o 
  -3  12   5        3.33        9.67      3.54 o 
  -2  12   5       43.02       46.90      4.32 o 
  -1  12   5        1.29        5.36      3.06 o 
   0  12   5       68.10       76.26     11.44 o 
   1  12   5        5.68        7.26      3.32 o 
   2  12   5      146.97      138.96      7.83 o 
   3  12   5        2.60        1.23      2.75 o 
   4  12   5        2.32        1.47      2.99 o 
  -3  13   5        6.31        5.93      3.80 o 
  -2  13   5        0.01        3.54      3.14 o 
  -1  13   5        0.10        3.75      3.34 o 
   0  13   5        2.65        7.02      5.12 o 
   1  13   5       15.96       20.07      4.14 o 
   2  13   5       24.69       22.53      4.36 o 
 -10   0   6        3.64        2.17      3.72 o 
  -8   0   6       81.35       88.60      6.93 o 
  -6   0   6      930.77      882.65     18.13 o 
  -4   0   6     1363.04     1462.75     21.94 o 
  -2   0   6      183.04      207.73      5.51 o 
   0   0   6     3164.45     3109.14     54.67 o 
   2   0   6      519.72      599.37     18.31 o 
   4   0   6      468.98      481.04     16.53 o 
   6   0   6      553.17      469.44     17.48 o 
   8   0   6      176.25      174.21     12.17 o 
 -10   1   6        4.05        5.89      3.17 o 
  -9   1   6        0.01        3.46      2.66 o 
  -8   1   6       85.61       81.06      4.69 o 
  -7   1   6      132.90      109.81     11.87 o 
  -6   1   6      168.51      166.80      3.67 o 
  -5   1   6      155.66      140.04      2.78 o 
  -4   1   6      353.85      384.17      4.94 o 
  -3   1   6      124.28      153.76      3.16 o 
  -2   1   6       55.82       46.44      1.49 o 
  -1   1   6      503.05      407.49      4.90 o 
   0   1   6        0.14        3.47      0.98 o 
   1   1   6      365.69      358.12      8.62 o 
   2   1   6      549.78      615.57     13.29 o 
   3   1   6       29.71       19.41      2.83 o 
   4   1   6       45.52       54.18      4.03 o 
   5   1   6      571.88      616.14     12.06 o 
   6   1   6      219.61      234.81      6.88 o 
   7   1   6        2.02        2.95      3.03 o 
   8   1   6      109.94      120.35      6.94 o 
   9   1   6        1.83       -0.02      6.92 o 
 -10   2   6        2.03        1.68      4.08 o 
  -9   2   6      122.84      116.59      7.15 o 
  -8   2   6       93.43       97.23      4.27 o 
  -7   2   6       69.45       73.53      7.57 o 
  -6   2   6      307.39      315.62      6.08 o 
  -5   2   6      111.43      106.30      2.78 o 
  -4   2   6      774.58      798.93     10.04 o 
  -3   2   6      701.95      801.33      9.91 o 
  -2   2   6      245.96      284.45      4.04 o 
  -1   2   6     2374.20     2304.66     23.62 o 
   0   2   6      155.80      201.28      3.34 o 
   1   2   6     1180.78      990.03     38.39 o 
   2   2   6      769.02      765.45     12.89 o 
   3   2   6        0.17        4.77      1.92 o 
   4   2   6     1563.18     1627.26     25.73 o 
   5   2   6       14.85       17.86      2.88 o 
   6   2   6       36.90       47.09      4.36 o 
   7   2   6       32.65       25.54      4.22 o 
   8   2   6        4.12       -3.20      3.20 o 
   9   2   6       35.13       41.09      7.70 o 
 -10   3   6       25.31       26.69      5.57 o 
  -9   3   6      218.57      207.79     11.59 o 
  -8   3   6        7.96        8.12      2.66 o 
  -7   3   6       62.07       69.15      3.27 o 
  -6   3   6      197.75      208.05      7.87 o 
  -5   3   6       16.24       16.67      1.80 o 
  -4   3   6      450.39      503.36      6.90 o 
  -3   3   6      274.21      292.18      4.51 o 
  -2   3   6     3421.28     3535.46     35.79 o 
  -1   3   6     1028.86     1106.34     13.13 o 
   0   3   6      668.77      726.15      9.13 o 
   1   3   6       37.44       34.71      2.32 o 
   2   3   6      188.52      223.43      5.42 o 
   3   3   6       42.10       36.08      2.80 o 
   4   3   6      855.18      867.41     15.25 o 
   5   3   6        0.34        0.29      2.40 o 
   6   3   6      226.48      202.55      8.18 o 
   7   3   6        6.56        8.65      5.86 o 
   8   3   6        0.01        2.11      3.39 o 
   9   3   6       20.72       20.97      4.76 o 
 -10   4   6        1.06        2.83      4.68 o 
  -9   4   6      130.23      125.55      6.56 o 
  -8   4   6        1.01        2.99      3.58 o 
  -7   4   6      804.88      755.42     14.07 o 
  -6   4   6        1.20        2.08      1.64 o 
  -5   4   6      368.54      361.22      6.54 o 
  -4   4   6       20.99       18.75      1.70 o 
  -3   4   6       66.10       63.03      1.84 o 
  -2   4   6     1203.56     1198.90     12.97 o 
  -1   4   6     2337.70     2435.49     30.88 o 
   0   4   6       36.95       47.43      2.23 o 
   1   4   6      317.80      314.99      5.65 o 
   2   4   6      775.17      743.65     12.85 o 
   3   4   6     1554.08     1430.24     22.79 o 
   4   4   6      143.61      142.41      4.99 o 
   5   4   6       40.93       32.43      4.16 o 
   6   4   6       77.67       61.57      5.10 o 
   7   4   6       21.02       23.79      4.95 o 
   8   4   6        0.30       -2.43      3.44 o 
   9   4   6       21.86        9.63      6.08 o 
  -9   5   6       30.44       22.77      4.64 o 
  -8   5   6      141.67      135.97      6.81 o 
  -7   5   6       27.45       35.35      3.10 o 
  -6   5   6      186.47      182.03      5.69 o 
  -5   5   6       34.97       33.30      3.39 o 
  -4   5   6      719.18      698.56      9.27 o 
  -3   5   6      150.61      156.22      2.91 o 
  -2   5   6      208.40      187.31      3.59 o 
  -1   5   6      294.26      348.35      5.91 o 
   0   5   6       83.74      101.08      2.93 o 
   1   5   6        3.56       13.38      1.81 o 
   2   5   6      372.81      352.35      6.59 o 
   3   5   6       55.74       54.75      4.19 o 
   4   5   6     1498.70     1421.29     23.15 o 
   5   5   6      740.21      717.23     17.20 o 
   6   5   6      249.23      250.60      9.25 o 
   7   5   6       12.80       14.16      4.28 o 
   8   5   6        5.31        6.80      4.04 o 
  -9   6   6       20.69       25.28      4.04 o 
  -8   6   6        9.61        3.55      2.83 o 
  -7   6   6      366.30      329.31     11.58 o 
  -6   6   6       48.96       49.06      3.38 o 
  -5   6   6      157.23      165.47      5.36 o 
  -4   6   6      224.33      250.63      5.27 o 
  -3   6   6       25.08       27.64      2.02 o 
  -2   6   6      116.53      120.03      4.93 o 
  -1   6   6      115.37      122.99      3.42 o 
   0   6   6      494.38      558.50      7.82 o 
   1   6   6       85.71       81.93      3.16 o 
   2   6   6      178.97      180.14      5.50 o 
   3   6   6      498.88      472.30      9.72 o 
   4   6   6       24.25       15.88      3.52 o 
   5   6   6      438.51      414.96     12.03 o 
   6   6   6       75.10       73.79      5.64 o 
   7   6   6       15.87       13.54      6.04 o 
   8   6   6       20.64        8.73      7.95 o 
  -9   7   6        4.90        3.02      3.57 o 
  -8   7   6       16.50       19.80      5.62 o 
  -7   7   6       28.58       18.37      3.00 o 
  -6   7   6        3.24        5.16      2.35 o 
  -5   7   6      581.29      568.38     11.37 o 
  -4   7   6      123.30      117.42      4.52 o 
  -3   7   6      346.74      307.04      6.04 o 
  -2   7   6      607.01      554.50     10.55 o 
  -1   7   6      371.79      361.94      5.82 o 
   0   7   6      220.60      209.30      4.97 o 
   1   7   6      476.60      532.47      9.02 o 
   2   7   6        6.05       11.32      2.09 o 
   3   7   6      734.72      751.13     14.21 o 
   4   7   6       28.24       27.04      4.11 o 
   5   7   6       20.54       23.48      4.23 o 
   6   7   6        5.70       13.58      4.03 o 
   7   7   6       29.88       35.60     11.11 o 
   8   7   6        0.91        2.06      6.34 o 
  -8   8   6       65.49       69.99      4.51 o 
  -7   8   6        1.58        0.99      2.44 o 
  -6   8   6       19.96       16.48      2.72 o 
  -5   8   6      154.03      154.27      5.49 o 
  -4   8   6      184.69      163.01      5.39 o 
  -3   8   6      178.82      173.03      7.20 o 
  -2   8   6       43.47       40.65      2.42 o 
  -1   8   6       16.57       14.58      2.10 o 
   0   8   6      598.04      571.54      9.60 o 
   1   8   6       27.38       28.42      2.45 o 
   2   8   6      239.44      233.98      7.33 o 
   3   8   6       22.43       20.66      2.88 o 
   4   8   6       25.05       25.37      4.97 o 
   5   8   6       29.73       31.69      4.44 o 
   6   8   6       97.43       87.40      6.24 o 
   7   8   6       24.04       31.98      5.21 o 
  -8   9   6       19.77       25.46      4.18 o 
  -7   9   6       20.08       19.56      3.16 o 
  -6   9   6        2.05        2.64      2.41 o 
  -5   9   6        7.02        6.56      2.46 o 
  -4   9   6        7.25        8.01      2.33 o 
  -3   9   6      239.42      247.85      6.74 o 
  -2   9   6       26.10       26.15      2.85 o 
  -1   9   6       17.26       18.91      3.83 o 
   0   9   6       47.01       58.78      3.08 o 
   1   9   6        0.00       -0.48      1.91 o 
   2   9   6       19.40       18.02      2.78 o 
   3   9   6       19.66       17.16      2.97 o 
   4   9   6       49.09       52.57      4.88 o 
   5   9   6       80.29       80.22      6.09 o 
   6   9   6        0.36       -3.50      3.76 o 
  -7  10   6       31.63       27.19      3.58 o 
  -6  10   6       18.01       16.91      3.06 o 
  -5  10   6      127.16      138.99      7.22 o 
  -4  10   6      105.00       99.39      5.92 o 
  -3  10   6       60.13       71.28      5.18 o 
  -2  10   6        0.66        0.20      2.10 o 
  -1  10   6      100.18       98.01      6.85 o 
   0  10   6        1.80        3.78      2.31 o 
   1  10   6        3.39        1.03      2.96 o 
   2  10   6       54.10       62.38      5.47 o 
   3  10   6       15.25       24.48      3.29 o 
   4  10   6      139.06      134.00      7.13 o 
   5  10   6       12.39        9.28      4.13 o 
   6  10   6        0.12       -4.03      4.03 o 
  -6  11   6       20.37       21.67      4.65 o 
  -5  11   6        0.11       -1.03      3.08 o 
  -4  11   6       81.45       76.11      5.70 o 
  -3  11   6       22.97       32.33      4.32 o 
  -2  11   6      357.83      343.28     11.96 o 
  -1  11   6       69.11       72.80      4.20 o 
   0  11   6        1.49        3.95      4.10 o 
   1  11   6        0.88        0.08      3.03 o 
   2  11   6       12.37       11.52      3.09 o 
   3  11   6        0.24       -2.32      2.47 o 
   4  11   6      106.75      116.67      5.82 o 
   5  11   6        0.04        0.71      3.96 o 
  -5  12   6        1.49        0.20      5.33 o 
  -4  12   6        1.41        1.33      3.44 o 
  -3  12   6       38.07       28.66      4.30 o 
  -2  12   6        0.98       -1.87      2.80 o 
  -1  12   6      207.22      205.64      8.42 o 
   0  12   6       41.16       52.20      5.05 o 
   1  12   6      229.77      233.31     14.33 o 
   2  12   6       13.58       13.85      3.97 o 
   3  12   6       99.81       95.61      5.41 o 
   4  12   6       60.13       59.37      7.44 o 
  -3  13   6       38.21       47.68     11.66 o 
  -2  13   6        0.12       -1.40      4.32 o 
  -1  13   6       34.81       50.42      6.70 o 
   0  13   6        3.63        8.60      3.73 o 
   1  13   6        2.60        8.86      3.63 o 
   2  13   6       29.23       34.73      6.96 o 
  -9   0   7      109.08      104.11      8.06 o 
  -7   0   7      357.17      337.22     13.27 o 
  -5   0   7      107.52      123.37      6.83 o 
  -3   0   7     1157.75     1214.98     22.98 o 
  -1   0   7      296.59      257.59      6.74 o 
   1   0   7       85.79       58.59      4.98 o 
   3   0   7      527.38      536.89     17.84 o 
   5   0   7      216.73      188.84     10.80 o 
   7   0   7      318.06      260.55      9.60 o 
   9   0   7       56.52       62.48      8.98 o 
 -10   1   7        0.25       -2.22      2.62 o 
  -9   1   7       96.16       98.36      5.56 o 
  -8   1   7        0.01        2.68      4.45 o 
  -7   1   7      144.70      146.16      4.77 o 
  -6   1   7      265.58      251.93      5.25 o 
  -5   1   7      345.83      368.08      6.49 o 
  -4   1   7      149.83      130.78      2.88 o 
  -3   1   7      888.17      926.73     11.30 o 
  -2   1   7     1005.77      994.87     11.98 o 
  -1   1   7     1938.40     2064.34     23.46 o 
   0   1   7      188.89      214.16      4.13 o 
   1   1   7       86.24      111.59      4.72 o 
   2   1   7      271.02      294.42      8.20 o 
   3   1   7       39.31       32.85      3.41 o 
   4   1   7      966.38      943.95     20.00 o 
   5   1   7      313.77      306.31      7.86 o 
   6   1   7      178.66      171.08      6.02 o 
   7   1   7       17.52       13.53      7.00 o 
   8   1   7       30.02       40.43      4.93 o 
   9   1   7       66.55       52.85      6.07 o 
 -10   2   7        9.51       14.31      4.85 o 
  -9   2   7       97.20       80.37      5.13 o 
  -8   2   7      323.39      302.53      7.54 o 
  -7   2   7      144.33      161.34      5.09 o 
  -6   2   7      181.83      204.60      5.79 o 
  -5   2   7      350.13      367.37      5.70 o 
  -4   2   7      508.79      561.40      8.28 o 
  -3   2   7        2.74        1.75      1.01 o 
  -2   2   7     1872.55     2137.88     24.31 o 
  -1   2   7      383.28      319.74      4.25 o 
   0   2   7      511.30      542.58      8.16 o 
   1   2   7      214.80      205.52      6.49 o 
   2   2   7     1201.87     1279.57     20.34 o 
   3   2   7       90.18       92.33      4.03 o 
   4   2   7      304.76      312.13      7.65 o 
   5   2   7        0.01        1.26      2.49 o 
   6   2   7        1.01        9.19      2.69 o 
   7   2   7        9.53       10.29      3.75 o 
   8   2   7        0.49       -1.22      4.59 o 
 -10   3   7        6.11        5.93      4.32 o 
  -9   3   7      171.38      188.73     10.97 o 
  -8   3   7       11.05       12.82      2.35 o 
  -7   3   7        4.08        1.90      2.00 o 
  -6   3   7       46.51       41.07      2.84 o 
  -5   3   7      734.59      711.96     10.72 o 
  -4   3   7      140.10      157.98      3.31 o 
  -3   3   7      281.00      248.57      4.17 o 
  -2   3   7      710.30      843.51     10.29 o 
  -1   3   7      546.98      638.37      8.24 o 
   0   3   7      114.41      125.11      2.78 o 
   1   3   7      227.52      206.95      6.95 o 
   2   3   7       84.36       83.42      3.70 o 
   3   3   7      825.14      749.59     13.41 o 
   4   3   7        0.30       -2.27      2.27 o 
   5   3   7      372.86      372.73     12.87 o 
   6   3   7       91.56       85.51      8.99 o 
   7   3   7       23.43       24.23      4.33 o 
   8   3   7        0.03        3.70      3.85 o 
 -10   4   7       38.03       52.36      7.15 o 
  -9   4   7        4.67       -1.27      4.57 o 
  -8   4   7      126.15      115.87      6.22 o 
  -7   4   7      166.91      169.38      6.89 o 
  -6   4   7      371.14      359.05      6.78 o 
  -5   4   7       37.53       43.92      2.37 o 
  -4   4   7      149.15      179.81      4.12 o 
  -3   4   7       44.93       41.95      1.59 o 
  -2   4   7       22.52       21.65      1.46 o 
  -1   4   7      133.46      124.04      2.83 o 
   0   4   7      210.65      206.68      3.82 o 
   1   4   7        7.07        6.67      1.61 o 
   2   4   7      264.65      276.10      6.52 o 
   3   4   7      573.15      557.56     10.82 o 
   4   4   7      673.21      661.54     12.65 o 
   5   4   7      218.69      225.07      8.48 o 
   6   4   7        0.23        1.30      3.16 o 
   7   4   7        0.14       -2.11      3.30 o 
   8   4   7       18.65       32.09      5.00 o 
  -9   5   7        0.89       -0.82      2.74 o 
  -8   5   7      482.42      442.82     12.65 o 
  -7   5   7       15.91       16.02      3.30 o 
  -6   5   7       43.82       39.37      5.14 o 
  -5   5   7      220.33      207.55      5.82 o 
  -4   5   7      581.87      553.28      8.79 o 
  -3   5   7     2769.79     2687.74     30.59 o 
  -2   5   7      953.31      982.09     12.27 o 
  -1   5   7       12.83       16.25      1.60 o 
   0   5   7      189.02      203.55      6.23 o 
   1   5   7      509.90      520.23      8.53 o 
   2   5   7      350.97      332.65      7.47 o 
   3   5   7       21.34       24.64      2.88 o 
   4   5   7        1.26        0.11      3.11 o 
   5   5   7      730.32      713.42     17.46 o 
   6   5   7       15.95       20.74      4.59 o 
   7   5   7       36.57       48.32      7.05 o 
   8   5   7       12.31        6.96      4.21 o 
  -9   6   7       34.74       46.35      4.90 o 
  -8   6   7       85.51       84.85      5.66 o 
  -7   6   7      153.22      162.81      7.09 o 
  -6   6   7       32.53       23.95      2.85 o 
  -5   6   7      190.63      191.76      5.76 o 
  -4   6   7      108.19      129.04      4.67 o 
  -3   6   7       87.29       76.07      3.48 o 
  -2   6   7       88.73       79.14      2.59 o 
  -1   6   7     1146.85     1108.07     18.09 o 
   0   6   7        3.61        1.01      1.44 o 
   1   6   7      168.15      161.24      4.41 o 
   2   6   7       45.79       41.66      2.66 o 
   3   6   7      585.67      518.44     10.58 o 
   4   6   7      785.40      762.19     32.22 o 
   5   6   7       37.63       36.84      9.29 o 
   6   6   7        0.19        0.29      3.36 o 
   7   6   7       20.82       21.36      4.48 o 
   8   6   7       73.95       92.01      9.83 o 
  -9   7   7       11.42       13.72      4.29 o 
  -8   7   7       64.18       60.06      5.84 o 
  -7   7   7       13.30       13.87      2.92 o 
  -6   7   7      133.97      126.49      5.13 o 
  -5   7   7       27.78       26.68      2.89 o 
  -4   7   7       27.69       30.01      2.81 o 
  -3   7   7       26.21       30.65      2.77 o 
  -2   7   7      448.12      451.44     10.97 o 
  -1   7   7       53.87       46.35      2.68 o 
   0   7   7       16.86       20.61      1.90 o 
   1   7   7        8.58       12.63      2.13 o 
   2   7   7        2.62        6.84      2.04 o 
   3   7   7      224.94      240.69      8.73 o 
   4   7   7      394.43      357.71     10.95 o 
   5   7   7        2.05       -2.66      3.18 o 
   6   7   7      253.90      222.20     11.64 o 
   7   7   7        0.07       -1.49      3.70 o 
  -8   8   7       18.18       12.27      3.94 o 
  -7   8   7      116.52      129.88      5.48 o 
  -6   8   7        8.75        5.88      2.53 o 
  -5   8   7       10.83        7.22      2.37 o 
  -4   8   7       47.97       45.28      3.26 o 
  -3   8   7      160.08      153.41      5.38 o 
  -2   8   7      495.63      512.12     16.36 o 
  -1   8   7      132.84      140.75      4.64 o 
   0   8   7      650.40      655.66     10.75 o 
   1   8   7      148.37      166.08      4.77 o 
   2   8   7        0.75        1.21      1.88 o 
   3   8   7       95.31       94.07      4.61 o 
   4   8   7      246.53      221.09      9.22 o 
   5   8   7      237.81      219.15      9.09 o 
   6   8   7       21.20       25.84      8.02 o 
   7   8   7       13.08        5.49      4.21 o 
  -8   9   7        6.08       16.12      5.06 o 
  -7   9   7        0.19       -2.32      2.32 o 
  -6   9   7       48.89       52.98      3.89 o 
  -5   9   7        2.13        2.70      2.30 o 
  -4   9   7       18.17       14.90      2.56 o 
  -3   9   7      271.90      269.32      9.00 o 
  -2   9   7       20.65       23.69      3.62 o 
  -1   9   7      474.04      459.37      9.90 o 
   0   9   7       59.81       56.07      3.06 o 
   1   9   7       36.92       34.67      3.76 o 
   2   9   7       19.02       14.02      2.83 o 
   3   9   7       67.11       62.07      4.16 o 
   4   9   7       45.16       41.54      8.63 o 
   5   9   7      108.24       91.04      6.39 o 
   6   9   7       14.93       11.52      4.40 o 
  -7  10   7        0.78        1.71      2.75 o 
  -6  10   7      111.61      112.22      5.37 o 
  -5  10   7       46.60       41.20      4.54 o 
  -4  10   7       61.98       59.81      4.95 o 
  -3  10   7       75.94       80.94      6.26 o 
  -2  10   7       54.08       52.39      4.63 o 
  -1  10   7       22.73       26.14      5.51 o 
   0  10   7       10.46       15.66      2.65 o 
   1  10   7       76.37       92.31      4.60 o 
   2  10   7       22.41       28.66      3.30 o 
   3  10   7       20.72       22.97      3.39 o 
   4  10   7        0.02        0.37      4.38 o 
   5  10   7        0.36        2.49      3.96 o 
  -6  11   7       17.67       14.36      4.24 o 
  -5  11   7       40.52       49.59      7.68 o 
  -4  11   7       16.25       20.27      3.86 o 
  -3  11   7       45.43       66.03      5.38 o 
  -2  11   7        3.78        7.07      5.74 o 
  -1  11   7       48.05       53.47      3.78 o 
   0  11   7       20.74       21.14      3.79 o 
   1  11   7        0.41        0.58      4.97 o 
   2  11   7        0.18        0.24      2.80 o 
   3  11   7      103.60      102.25      5.45 o 
   4  11   7        5.11        3.01      3.99 o 
  -4  12   7       15.26       11.77      3.94 o 
  -3  12   7        0.01        2.73      3.27 o 
  -2  12   7      102.01      101.80      6.24 o 
  -1  12   7        6.44        9.34      4.79 o 
   0  12   7       93.07       80.58      5.80 o 
   1  12   7       48.49       51.36      5.25 o 
   2  12   7      135.63      137.55      7.51 o 
   3  12   7       10.41        6.26      3.33 o 
  -2  13   7       42.48       45.35      8.82 o 
  -1  13   7       18.12       22.31      5.95 o 
   0  13   7       13.04       15.87      5.49 o 
   1  13   7        0.09        1.92      3.60 o 
 -10   0   8       34.59       22.29      5.10 o 
  -8   0   8      224.38      218.95     10.82 o 
  -4   0   8        2.99       -1.13      1.89 o 
  -2   0   8        1.91        1.10      2.54 o 
   0   0   8       24.71       14.19      3.64 o 
   2   0   8       95.79       64.80      6.23 o 
   4   0   8       52.89       52.21      6.74 o 
   6   0   8      189.27      139.65     10.19 o 
   8   0   8        4.43        9.87      5.15 o 
 -10   1   8        1.56        1.36      2.66 o 
  -9   1   8       26.96       23.16      3.60 o 
  -8   1   8        1.17        1.20      2.52 o 
  -7   1   8      132.01      114.41      4.35 o 
  -6   1   8      498.42      501.03      9.86 o 
  -5   1   8      113.19       91.24      3.11 o 
  -4   1   8      566.62      565.58     10.20 o 
  -3   1   8      336.27      287.13      4.47 o 
  -2   1   8      852.96      827.35     10.34 o 
  -1   1   8        3.35        7.62      1.05 o 
   0   1   8     1218.62     1309.92     17.59 o 
   1   1   8      303.16      294.18      8.29 o 
   2   1   8        0.46        1.55      3.12 o 
   3   1   8      196.44      195.57      7.34 o 
   4   1   8      470.45      450.18     11.94 o 
   5   1   8     1196.80     1099.10     19.32 o 
   6   1   8       13.15       17.33      3.11 o 
   7   1   8      142.73      158.53      7.69 o 
   8   1   8       13.74       21.14      4.58 o 
 -10   2   8        5.98        2.66      4.00 o 
  -9   2   8       49.27       49.83      4.35 o 
  -8   2   8       24.70       19.56      2.61 o 
  -7   2   8      649.15      647.15     12.31 o 
  -6   2   8       98.82       96.90      4.09 o 
  -5   2   8      262.83      261.74      5.36 o 
  -4   2   8      482.33      478.72      6.83 o 
  -3   2   8      338.84      399.59      6.43 o 
  -2   2   8     1142.62     1088.18     13.21 o 
  -1   2   8        0.66        0.92      0.86 o 
   0   2   8     1736.58     1800.14     23.52 o 
   1   2   8        5.45        7.65      2.11 o 
   2   2   8       81.02      100.86      4.05 o 
   3   2   8      162.05      176.09      5.50 o 
   4   2   8       24.96       22.76      2.90 o 
   5   2   8       51.63       45.14      3.75 o 
   6   2   8       50.83       49.14      3.98 o 
   7   2   8        5.98        4.17      3.47 o 
   8   2   8       18.41       16.15      4.31 o 
 -10   3   8       75.41       78.07      8.23 o 
  -9   3   8       16.53       15.67      4.91 o 
  -8   3   8        0.35       -0.07      2.01 o 
  -7   3   8        3.48        3.86      2.07 o 
  -6   3   8       72.99       68.87      3.42 o 
  -5   3   8      155.86      147.89      7.96 o 
  -4   3   8       64.68       61.97      2.38 o 
  -3   3   8      841.31      769.22      9.94 o 
  -2   3   8      665.30      602.14      8.06 o 
  -1   3   8      700.53      834.42     10.51 o 
   0   3   8      122.31      146.11      3.15 o 
   1   3   8       36.99       23.36      4.51 o 
   2   3   8        0.18        0.99      2.38 o 
   3   3   8      197.11      176.73      5.57 o 
   4   3   8      627.13      605.55     12.41 o 
   5   3   8       48.00       55.56      4.81 o 
   6   3   8      134.37      131.88     11.32 o 
   7   3   8        4.65        3.84      3.60 o 
   8   3   8        1.30        1.46      3.75 o 
  -9   4   8        7.57        3.27      3.00 o 
  -8   4   8       48.01       42.68      4.20 o 
  -7   4   8        3.38        2.83      2.64 o 
  -6   4   8      151.15      145.87      5.91 o 
  -5   4   8        0.91        1.12      2.40 o 
  -4   4   8       81.73       99.59      4.02 o 
  -3   4   8      404.78      392.91      6.01 o 
  -2   4   8      117.61      135.46      3.48 o 
  -1   4   8      382.85      359.92      5.55 o 
   0   4   8       49.32       45.96      2.03 o 
   1   4   8       99.67      102.42      5.39 o 
   2   4   8      488.92      496.18      9.91 o 
   3   4   8      836.05      817.90     14.72 o 
   4   4   8        6.14        7.62      2.60 o 
   5   4   8      154.06      150.14     12.84 o 
   6   4   8      199.81      199.56      8.43 o 
   7   4   8       14.64       11.01      4.11 o 
   8   4   8        9.36        6.15      4.41 o 
  -9   5   8        7.50        2.40      3.64 o 
  -8   5   8       69.80       70.69      5.96 o 
  -7   5   8       48.29       46.17      4.24 o 
  -6   5   8      200.57      202.52      7.60 o 
  -5   5   8       67.20       62.89      2.81 o 
  -4   5   8     1806.87     1811.23     24.07 o 
  -3   5   8      559.45      599.23      8.32 o 
  -2   5   8     1308.34     1269.41     24.88 o 
  -1   5   8       37.19       35.81      1.93 o 
   0   5   8        3.95        6.10      1.64 o 
   1   5   8      407.73      403.31      7.33 o 
   2   5   8      296.94      287.78      7.07 o 
   3   5   8      163.68      165.18      5.61 o 
   4   5   8       39.75       44.18      4.49 o 
   5   5   8       22.74       16.05      5.90 o 
   6   5   8       17.92       15.27      7.42 o 
   7   5   8        0.44       -3.44      4.71 o 
   8   5   8      128.60      141.16     14.61 o 
  -9   6   8       37.51       46.22      5.08 o 
  -8   6   8        9.42       11.24      3.30 o 
  -7   6   8      249.99      235.44     11.77 o 
  -6   6   8       67.47       78.00     11.64 o 
  -5   6   8      444.49      429.01     10.68 o 
  -4   6   8        0.82       -1.16      2.02 o 
  -3   6   8       79.04       68.36      3.45 o 
  -2   6   8       15.19       16.07      2.01 o 
  -1   6   8       69.44       74.69      3.53 o 
   0   6   8      545.76      542.35      7.90 o 
   1   6   8      669.69      636.10     10.30 o 
   2   6   8      321.03      284.06      6.36 o 
   3   6   8      620.68      610.57     12.04 o 
   4   6   8       34.98       26.65      3.94 o 
   5   6   8       28.20       24.13      3.99 o 
   6   6   8        6.08        6.95      3.77 o 
   7   6   8        8.21       11.13      4.19 o 
  -8   7   8        6.47        4.15      3.10 o 
  -7   7   8        3.01       -2.41      2.47 o 
  -6   7   8      117.91      114.00      6.01 o 
  -5   7   8      161.71      177.15      5.69 o 
  -4   7   8      657.99      658.84     12.54 o 
  -3   7   8       60.37       57.36      3.32 o 
  -2   7   8      208.19      186.57      5.35 o 
  -1   7   8      207.80      210.97      5.93 o 
   0   7   8       14.64       17.15      2.94 o 
   1   7   8      151.60      140.17      4.36 o 
   2   7   8       14.13        8.83      2.13 o 
   3   7   8      552.85      571.45     16.19 o 
   4   7   8       69.57       68.08      5.25 o 
   5   7   8      208.83      209.32      8.74 o 
   6   7   8       62.96       56.04      5.75 o 
   7   7   8        6.19        5.75      4.32 o 
  -8   8   8      113.05      100.80      6.51 o 
  -7   8   8       12.15        9.98      3.27 o 
  -6   8   8      122.63      125.91      5.24 o 
  -5   8   8        0.52        0.32      2.35 o 
  -4   8   8        3.11        1.53      2.77 o 
  -3   8   8      116.70      118.29      4.57 o 
  -2   8   8       12.33        4.54      3.95 o 
  -1   8   8      120.20      127.71      4.17 o 
   0   8   8        2.54        1.76      1.86 o 
   1   8   8        9.64       18.69      2.31 o 
   2   8   8       71.00       81.96      4.00 o 
   3   8   8       70.98       80.33      5.52 o 
   4   8   8        2.53        0.66      7.13 o 
   5   8   8       56.78       59.00      5.71 o 
   6   8   8       30.72       28.19      4.97 o 
  -7   9   8       39.26       36.46      4.50 o 
  -6   9   8        0.06        1.60      3.98 o 
  -5   9   8        4.90        4.98      2.34 o 
  -4   9   8       86.08       82.84      4.61 o 
  -3   9   8      129.24      127.08      6.45 o 
  -2   9   8       89.63      101.35      5.59 o 
  -1   9   8       11.13        6.87      2.94 o 
   0   9   8        1.88        1.64      2.09 o 
   1   9   8       22.24       24.12      2.61 o 
   2   9   8        4.22        6.50      2.63 o 
   3   9   8       62.45       63.42      4.26 o 
   4   9   8       65.69       69.55      5.77 o 
   5   9   8      191.16      191.42      8.90 o 
   6   9   8       10.06       11.31      4.77 o 
  -6  10   8        2.10        6.00      2.60 o 
  -5  10   8       10.36        6.00      3.29 o 
  -4  10   8       50.44       59.91      5.15 o 
  -3  10   8       48.95       47.85      9.29 o 
  -2  10   8      191.81      184.54      7.70 o 
  -1  10   8       38.83       31.10      3.92 o 
   0  10   8      191.29      195.07      6.33 o 
   1  10   8        8.94        7.61      2.73 o 
   2  10   8        2.55        0.54      2.54 o 
   3  10   8      141.17      128.06      5.73 o 
   4  10   8        2.55       -3.32      3.58 o 
   5  10   8        5.43        3.69      4.34 o 
  -5  11   8        0.09       -2.30      3.25 o 
  -4  11   8       10.18       12.58      5.78 o 
  -3  11   8       16.95        8.05      4.54 o 
  -2  11   8      138.54      130.72      8.94 o 
  -1  11   8        0.18       -0.94      3.27 o 
   0  11   8        0.37       -0.25      4.04 o 
   1  11   8        3.65        5.94      3.22 o 
   2  11   8       10.54       14.97      3.20 o 
   3  11   8        2.78        2.65      2.85 o 
   4  11   8       18.86       19.34      7.86 o 
  -4  12   8       22.95       25.01      4.52 o 
  -3  12   8        0.43       -0.03      3.24 o 
  -2  12   8        1.37        0.95      4.05 o 
  -1  12   8       73.47       74.10      7.85 o 
   0  12   8       10.08       15.29      5.44 o 
   1  12   8       82.21       86.37      6.18 o 
   2  12   8        1.08        3.28      3.59 o 
  -9   0   9       49.89       45.87      5.91 o 
  -7   0   9      531.21      514.98     17.99 o 
  -5   0   9      288.28      275.88      8.01 o 
  -3   0   9     1212.82     1247.80     24.23 o 
  -1   0   9        9.04       12.60      3.86 o 
   1   0   9      115.20      140.86      8.55 o 
   3   0   9      916.56      972.60     29.60 o 
   5   0   9      191.13      176.74     11.17 o 
   7   0   9       12.94       15.82      4.17 o 
 -10   1   9       31.04       33.00      4.09 o 
  -9   1   9      103.87       96.61      5.57 o 
  -8   1   9       68.65       79.41      4.96 o 
  -7   1   9       17.69       16.31      2.41 o 
  -6   1   9      153.88      142.93      4.85 o 
  -5   1   9      552.56      547.41     11.08 o 
  -4   1   9      458.97      439.61      7.54 o 
  -3   1   9      751.11      754.74     11.22 o 
  -2   1   9     1081.08     1140.90     15.82 o 
  -1   1   9      293.06      348.02      5.33 o 
   0   1   9        0.18       -1.29      1.29 o 
   1   1   9      154.54      172.12      7.68 o 
   2   1   9       31.33       26.82      3.67 o 
   3   1   9      144.96      160.29      7.03 o 
   4   1   9      807.63      753.66     14.35 o 
   5   1   9      154.67      146.84      6.69 o 
   6   1   9      407.17      383.93      9.79 o 
   7   1   9        0.07       -0.11      4.95 o 
   8   1   9       49.82       52.35      4.76 o 
 -10   2   9        0.01        2.21      4.17 o 
  -9   2   9        1.18       -0.13      2.67 o 
  -8   2   9      424.75      414.45     11.35 o 
  -7   2   9        8.77        3.32      3.05 o 
  -6   2   9      899.35      930.81     16.12 o 
  -5   2   9        9.18       14.21      1.94 o 
  -4   2   9      116.84      122.54      3.60 o 
  -3   2   9        2.99        2.42      1.52 o 
  -2   2   9      138.05      185.03      3.81 o 
  -1   2   9      207.75      229.81      4.07 o 
   0   2   9       28.96       28.24      1.96 o 
   1   2   9      124.47      100.23      4.02 o 
   2   2   9      576.64      530.50     10.46 o 
   3   2   9        4.38        6.16      2.67 o 
   4   2   9      350.27      330.18     13.10 o 
   5   2   9       78.76       74.36      5.06 o 
   6   2   9       54.83       64.40      4.40 o 
   7   2   9        0.03        0.20      8.94 o 
   8   2   9       26.17       25.59      5.24 o 
 -10   3   9        0.66       -1.36      4.36 o 
  -9   3   9      142.45      158.36     10.46 o 
  -8   3   9       51.00       40.73      3.25 o 
  -7   3   9        0.10       -0.16      1.89 o 
  -6   3   9        1.04        2.71      2.41 o 
  -5   3   9      585.88      530.30     10.26 o 
  -4   3   9       43.93       40.45      2.75 o 
  -3   3   9      665.41      620.01      9.41 o 
  -2   3   9      243.93      240.59      4.31 o 
  -1   3   9      916.76      952.95     11.96 o 
   0   3   9        7.14        6.68      2.44 o 
   1   3   9      304.11      261.10      6.41 o 
   2   3   9      302.15      295.83      7.22 o 
   3   3   9      110.57      122.02      4.94 o 
   4   3   9      344.55      340.14      8.56 o 
   5   3   9      157.99      173.84      6.21 o 
   6   3   9        0.63       -1.48      3.34 o 
   7   3   9       30.08       23.22      7.81 o 
   8   3   9        9.37        8.55      4.47 o 
  -9   4   9        1.65        4.78      3.61 o 
  -8   4   9        3.97        2.76      2.90 o 
  -7   4   9        0.66        2.74      2.90 o 
  -6   4   9       47.80       58.70      4.20 o 
  -5   4   9       22.95       18.70      2.39 o 
  -4   4   9      552.80      552.26     10.46 o 
  -3   4   9       49.29       46.36      2.11 o 
  -2   4   9       25.24       27.16      2.04 o 
  -1   4   9      157.45      170.68      4.19 o 
   0   4   9      665.34      619.09      8.62 o 
   1   4   9      427.52      469.14     12.07 o 
   2   4   9      900.03      841.86     14.91 o 
   3   4   9        0.23       -2.40      2.41 o 
   4   4   9      344.37      309.51      8.01 o 
   5   4   9       46.75       50.41      4.93 o 
   6   4   9        1.23       -1.62      3.60 o 
   7   4   9        0.03       -1.10      3.62 o 
  -9   5   9       26.21       29.14      6.90 o 
  -8   5   9        4.11        4.24      3.07 o 
  -7   5   9        4.04        9.94      3.14 o 
  -6   5   9       40.30       47.84      4.32 o 
  -5   5   9       34.21       37.51      4.34 o 
  -4   5   9      235.75      248.09      5.31 o 
  -3   5   9      857.54      825.15     10.87 o 
  -2   5   9      490.09      505.94      9.67 o 
  -1   5   9      348.41      311.99      6.14 o 
   0   5   9       35.27       28.41      2.02 o 
   1   5   9        2.32       -0.72      1.53 o 
   2   5   9      163.36      173.65      5.63 o 
   3   5   9      226.36      194.03      6.18 o 
   4   5   9      158.60      142.15      7.34 o 
   5   5   9       72.58       72.64      5.53 o 
   6   5   9       13.03        6.54      3.77 o 
   7   5   9       53.93       53.80      8.31 o 
  -9   6   9       83.80       89.69      6.22 o 
  -8   6   9       41.00       52.26      4.94 o 
  -7   6   9       64.99       66.59      6.01 o 
  -6   6   9      132.27      123.60      6.32 o 
  -5   6   9       24.76       26.26      3.59 o 
  -4   6   9     1317.60     1256.48     20.76 o 
  -3   6   9        7.98        8.76      2.15 o 
  -2   6   9       75.95       69.19      3.04 o 
  -1   6   9     1208.73     1164.99     16.56 o 
   0   6   9       58.11       59.74      2.98 o 
   1   6   9      321.43      328.89      6.73 o 
   2   6   9       95.35       94.50      4.48 o 
   3   6   9      496.67      505.55     11.47 o 
   4   6   9       10.54       16.70      3.79 o 
   5   6   9        2.71        6.01      3.48 o 
   6   6   9       17.10       13.34      4.10 o 
   7   6   9       20.71       17.06      4.74 o 
  -8   7   9        3.51       -2.24      5.97 o 
  -7   7   9        2.11       -0.66      2.71 o 
  -6   7   9       53.87       63.96      5.08 o 
  -5   7   9      107.84       92.21      5.35 o 
  -4   7   9       95.37      103.96      4.42 o 
  -3   7   9        3.65        1.39      2.12 o 
  -2   7   9      847.59      846.89     14.89 o 
  -1   7   9      105.01      112.02      5.56 o 
   0   7   9      103.13       90.83      3.61 o 
   1   7   9       11.25       12.93      2.18 o 
   2   7   9      106.09       90.65      3.78 o 
   3   7   9        8.57        8.67      5.28 o 
   4   7   9      341.26      324.13     10.68 o 
   5   7   9        1.22        5.23      3.88 o 
   6   7   9      178.77      169.76      8.76 o 
  -8   8   9       38.01       44.95      8.93 o 
  -7   8   9      232.30      235.86      9.35 o 
  -6   8   9        0.29        0.46      2.76 o 
  -5   8   9       32.03       39.23      3.38 o 
  -4   8   9      119.59      125.68      5.01 o 
  -3   8   9        6.70        3.58      2.15 o 
  -2   8   9       54.97       45.57      7.61 o 
  -1   8   9        0.40        0.62      4.20 o 
   0   8   9      129.05      125.49      5.02 o 
   1   8   9        2.82        7.33      2.19 o 
   2   8   9       69.53       67.98      3.92 o 
   3   8   9      149.12      145.72     23.39 o 
   4   8   9       17.25       16.41      4.28 o 
   5   8   9        3.93        2.06      3.79 o 
   6   8   9       16.43       13.00      4.60 o 
  -7   9   9        4.44       10.95      4.97 o 
  -6   9   9       17.06       16.81      4.04 o 
  -5   9   9        0.04       -1.83      2.26 o 
  -4   9   9       73.38       81.12      5.46 o 
  -3   9   9       61.37       64.80      6.27 o 
  -2   9   9       11.81       17.86      3.42 o 
  -1   9   9        0.73        3.36      2.88 o 
   0   9   9       14.33        9.32      2.65 o 
   1   9   9       70.12       66.28      3.52 o 
   2   9   9      266.06      257.11      7.56 o 
   3   9   9        3.28        5.35      3.60 o 
   4   9   9      264.36      244.54      9.76 o 
   5   9   9      179.67      185.02      9.07 o 
  -6  10   9       30.33       27.65      4.28 o 
  -5  10   9        0.77        7.16      3.35 o 
  -4  10   9        2.17        4.45      3.30 o 
  -3  10   9       28.81       28.80      4.78 o 
  -2  10   9       77.92       78.65      5.58 o 
  -1  10   9        2.78       11.25      3.22 o 
   0  10   9      104.59      117.32      6.38 o 
   1  10   9       16.50       12.42      2.89 o 
   2  10   9       54.15       59.59      4.29 o 
   3  10   9       25.55       18.85      4.28 o 
   4  10   9        3.08       -2.07      8.08 o 
  -5  11   9       35.09       42.45      5.00 o 
  -4  11   9       15.90       19.27      4.00 o 
  -3  11   9       26.86       30.90      4.19 o 
  -2  11   9       13.83       20.06      3.80 o 
  -1  11   9       23.02       31.59      5.51 o 
   0  11   9        0.74        0.23      4.23 o 
   1  11   9       47.75       44.92      6.59 o 
   2  11   9       13.88        6.90      2.94 o 
   3  11   9        7.42        1.58      3.02 o 
  -3  12   9        4.03        3.16      5.68 o 
  -2  12   9        0.01        6.42      3.60 o 
  -1  12   9        6.05       20.67      5.83 o 
   0  12   9       34.56       46.81      7.02 o 
   1  12   9        0.27        0.72      4.47 o 
 -10   0  10        6.56        7.51      4.66 o 
  -8   0  10       27.29       34.99      5.28 o 
  -6   0  10      530.50      565.60     13.57 o 
  -4   0  10      803.96      878.23     18.38 o 
  -2   0  10      143.84      145.18      5.74 o 
   0   0  10       51.87       46.90      5.87 o 
   2   0  10       43.26       29.58      5.57 o 
   4   0  10      123.47      116.95      9.55 o 
   6   0  10        1.87        1.23      5.53 o 
   8   0  10       24.59       48.43      8.36 o 
 -10   1  10        4.47       -3.35      3.35 o 
  -9   1  10        0.03       -2.64      2.64 o 
  -8   1  10       26.89       26.24      3.63 o 
  -7   1  10       17.06       15.52      2.47 o 
  -6   1  10      152.84      146.34      4.99 o 
  -5   1  10       85.40       77.50      3.62 o 
  -4   1  10        1.26        3.84      1.75 o 
  -3   1  10     1523.81     1474.95     20.14 o 
  -2   1  10      356.77      379.46      6.91 o 
  -1   1  10      664.98      570.15     10.46 o 
   0   1  10      367.06      357.06      7.62 o 
   1   1  10       20.06       24.19      3.45 o 
   2   1  10        7.57        6.94      2.63 o 
   3   1  10      346.06      348.51      8.48 o 
   4   1  10      161.34      153.66      5.94 o 
   5   1  10      782.81      776.51     15.29 o 
   6   1  10        2.06        0.69      4.10 o 
   7   1  10       53.15       54.11      6.95 o 
   8   1  10        5.47        6.24      3.43 o 
 -10   2  10        2.01        2.36      4.61 o 
  -9   2  10        1.54        1.21      2.90 o 
  -8   2  10       24.35       31.46      5.58 o 
  -7   2  10       76.40       73.66      3.82 o 
  -6   2  10      333.26      324.55      7.68 o 
  -5   2  10      246.32      274.78      5.89 o 
  -4   2  10      190.04      187.87      5.24 o 
  -3   2  10       23.52       24.40      2.44 o 
  -2   2  10        4.88        0.89      2.31 o 
  -1   2  10       14.62       11.59      2.39 o 
   0   2  10      347.52      361.06      6.63 o 
   1   2  10      191.51      203.70      6.58 o 
   2   2  10      108.43      114.17      4.64 o 
   3   2  10      247.01      233.86     10.42 o 
   4   2  10       79.98       81.49      6.39 o 
   5   2  10       78.84       70.34      4.63 o 
   6   2  10       13.20       11.89      3.31 o 
   7   2  10       21.38       21.35      4.65 o 
  -9   3  10        0.39        0.81      4.47 o 
  -8   3  10       14.59       16.37      3.88 o 
  -7   3  10      185.35      183.74      7.40 o 
  -6   3  10      118.11      116.45      4.59 o 
  -5   3  10      345.96      368.49      8.17 o 
  -4   3  10      162.36      153.83      4.28 o 
  -3   3  10       20.85       26.96      2.19 o 
  -2   3  10     1002.23      951.74     12.21 o 
  -1   3  10      107.19       95.59      3.27 o 
   0   3  10        0.69       -0.80      1.54 o 
   1   3  10      189.71      202.46      5.87 o 
   2   3  10      209.34      197.69      6.02 o 
   3   3  10      565.93      541.10     11.26 o 
   4   3  10       96.23      103.17      4.90 o 
   5   3  10       27.06       22.80      3.43 o 
   6   3  10      141.96      150.10      7.70 o 
   7   3  10        0.17        2.17      3.65 o 
  -9   4  10        2.84        9.52      3.54 o 
  -8   4  10        3.38        4.59      4.12 o 
  -7   4  10      127.51      134.36      8.54 o 
  -6   4  10        5.55        4.13      3.60 o 
  -5   4  10       27.22       26.37      2.62 o 
  -4   4  10      376.17      388.03      9.17 o 
  -3   4  10      373.35      432.23      7.64 o 
  -2   4  10       14.38       13.70      1.94 o 
  -1   4  10      321.47      326.86      6.29 o 
   0   4  10      204.09      221.17      6.14 o 
   1   4  10      466.63      447.48      9.38 o 
   2   4  10      236.47      207.86      8.54 o 
   3   4  10      172.97      169.61      5.85 o 
   4   4  10        0.01       -2.29      2.29 o 
   5   4  10        1.52        3.50      3.37 o 
   6   4  10        2.06       -1.54      3.42 o 
   7   4  10       15.72       13.24      4.45 o 
  -9   5  10        5.52        7.79      5.79 o 
  -8   5  10       15.73       16.21      3.60 o 
  -7   5  10       55.39       47.17      4.48 o 
  -6   5  10       70.37       66.36      4.85 o 
  -5   5  10      175.69      171.01      5.27 o 
  -4   5  10       41.80       34.03      2.79 o 
  -3   5  10       68.21       62.20      2.76 o 
  -2   5  10      304.81      283.56     12.29 o 
  -1   5  10      191.53      188.21      4.72 o 
   0   5  10      503.20      482.09      8.39 o 
   1   5  10        9.07       16.35      3.97 o 
   2   5  10        0.08       -0.88      2.50 o 
   3   5  10        1.76       -1.03      2.44 o 
   4   5  10       50.83       59.62      4.11 o 
   5   5  10       30.73       19.02      4.06 o 
   6   5  10       10.69       12.13      5.89 o 
   7   5  10        2.41        2.77      4.24 o 
  -8   6  10       18.52       16.67      3.71 o 
  -7   6  10       24.24       30.96      4.08 o 
  -6   6  10       25.01       23.98      3.65 o 
  -5   6  10      338.44      323.19     10.05 o 
  -4   6  10       14.70       14.18      3.07 o 
  -3   6  10      125.32      128.67      4.57 o 
  -2   6  10        3.47        3.46      1.83 o 
  -1   6  10       13.38       11.42      2.06 o 
   0   6  10       49.62       67.67      3.50 o 
   1   6  10       32.39       30.43      3.04 o 
   2   6  10      126.96      129.21      5.14 o 
   3   6  10        3.12        3.52      2.56 o 
   4   6  10        4.82        4.64      3.52 o 
   5   6  10        7.52       -2.03      3.41 o 
   6   6  10        6.57        1.58      3.88 o 
  -8   7  10       36.23       38.73      4.71 o 
  -7   7  10       91.16       95.94      6.81 o 
  -6   7  10        9.48        9.43      3.39 o 
  -5   7  10      367.92      356.09     10.87 o 
  -4   7  10       78.72       69.47      5.68 o 
  -3   7  10      496.41      514.03     10.43 o 
  -2   7  10       13.93       25.51      2.57 o 
  -1   7  10      114.38      140.39      4.29 o 
   0   7  10      140.14      158.54      5.53 o 
   1   7  10       70.76       57.25      6.43 o 
   2   7  10        3.96       -1.06      2.67 o 
   3   7  10       90.40       96.15      5.89 o 
   4   7  10       12.90       11.26      3.89 o 
   5   7  10       50.72       64.12      5.99 o 
   6   7  10       67.89       65.94      6.28 o 
  -7   8  10        4.39        1.69      3.10 o 
  -6   8  10      184.73      181.25     12.23 o 
  -5   8  10        2.47        5.53      4.60 o 
  -4   8  10       45.70       47.27      4.28 o 
  -3   8  10       45.97       53.44      3.42 o 
  -2   8  10       24.08       16.75      2.50 o 
  -1   8  10       73.09       75.58      4.81 o 
   0   8  10       12.66       14.30      4.44 o 
   1   8  10       19.89       16.21      2.91 o 
   2   8  10      353.59      356.28      8.92 o 
   3   8  10       17.96       21.12      4.13 o 
   4   8  10      186.36      177.22      8.28 o 
   5   8  10        3.42        0.54     11.32 o 
  -7   9  10       19.71        8.14      5.86 o 
  -6   9  10        6.33        4.17      3.38 o 
  -5   9  10       36.07       34.44      4.32 o 
  -4   9  10        3.28        2.76      3.51 o 
  -3   9  10      384.53      383.33     11.40 o 
  -2   9  10       22.27       28.73      3.89 o 
  -1   9  10       73.92       85.19      5.55 o 
   0   9  10        4.34        2.85      4.39 o 
   1   9  10       52.59       42.42      3.69 o 
   2   9  10       11.31       11.25      2.99 o 
   3   9  10      140.66      123.22      6.97 o 
   4   9  10       49.52       58.20      5.70 o 
   5   9  10      226.76      211.65      9.89 o 
  -6  10  10       13.02        5.04      5.81 o 
  -5  10  10       59.41       67.95      8.76 o 
  -4  10  10        0.03        6.60      3.34 o 
  -3  10  10       16.69       24.87      4.03 o 
  -2  10  10        9.86       18.14      3.69 o 
  -1  10  10      196.55      195.30      8.13 o 
   0  10  10       58.21       58.80      5.01 o 
   1  10  10        8.85        7.80      3.59 o 
   2  10  10       14.36       16.35      4.12 o 
   3  10  10       22.80       26.77      4.80 o 
   4  10  10       13.44        8.44      4.54 o 
  -4  11  10       63.33       66.75      5.74 o 
  -3  11  10       23.65       36.44      4.60 o 
  -2  11  10      219.84      229.39      9.18 o 
  -1  11  10       47.68       46.81      8.02 o 
   0  11  10       26.42       39.67      6.46 o 
   1  11  10        4.94        6.02      4.89 o 
   2  11  10       10.67       10.66      4.09 o 
  -2  12  10        0.77       -1.58      4.99 o 
  -1  12  10        4.18        7.80      5.13 o 
   0  12  10       11.37       10.00      5.17 o 
  -9   0  11      142.77      151.36     10.17 o 
  -7   0  11      453.70      491.58     17.89 o 
  -5   0  11      303.84      322.21      9.23 o 
  -3   0  11      868.40      960.08     20.12 o 
  -1   0  11     1019.92      901.33     19.13 o 
   1   0  11      378.44      364.72     15.14 o 
   3   0  11      159.76      130.35     10.17 o 
   5   0  11      109.71       94.69      9.04 o 
   7   0  11       27.08       34.96      5.38 o 
  -9   1  11       60.29       59.24      5.51 o 
  -8   1  11       13.97       14.03      3.18 o 
  -7   1  11       21.97       25.32      2.80 o 
  -6   1  11      274.79      253.33      6.70 o 
  -5   1  11       54.93       52.15      4.44 o 
  -4   1  11      962.35      860.16     13.04 o 
  -3   1  11       38.79       37.29      2.49 o 
  -2   1  11     3075.19     3058.41     39.34 o 
  -1   1  11        1.58        4.67      1.83 o 
   0   1  11       85.82       90.09     10.37 o 
   1   1  11       52.32       50.87      3.44 o 
   2   1  11      305.46      338.89      8.84 o 
   3   1  11       22.06       28.87      4.63 o 
   4   1  11      424.57      453.99     12.60 o 
   5   1  11       64.74       54.66      4.88 o 
   6   1  11       80.57       76.22      5.04 o 
   7   1  11       32.19       48.36      5.75 o 
  -9   2  11       21.40       19.66      3.77 o 
  -8   2  11       19.22       23.63      3.60 o 
  -7   2  11       26.12       22.27      2.76 o 
  -6   2  11       98.91       99.48      4.27 o 
  -5   2  11        5.77        4.98      1.87 o 
  -4   2  11      206.89      184.74      4.75 o 
  -3   2  11       12.22       18.52      2.29 o 
  -2   2  11       61.49       69.10      3.01 o 
  -1   2  11        0.85       -0.99      3.21 o 
   0   2  11      105.17      104.23      8.20 o 
   1   2  11      336.20      345.35      8.03 o 
   2   2  11      137.51      135.95      5.32 o 
   3   2  11     1090.72     1085.66     19.24 o 
   4   2  11       58.07       67.17      4.48 o 
   5   2  11       15.06       14.73      3.23 o 
   6   2  11       17.03       18.61      4.11 o 
   7   2  11        0.05       -0.25      3.95 o 
  -9   3  11       44.12       41.66      6.55 o 
  -8   3  11        0.38       -1.65      2.15 o 
  -7   3  11        0.04       -1.35      2.01 o 
  -6   3  11       20.61       19.84      2.61 o 
  -5   3  11      755.48      721.30     13.31 o 
  -4   3  11      313.67      302.77      8.12 o 
  -3   3  11     1091.65     1086.76     15.79 o 
  -2   3  11       21.94       11.41      2.40 o 
  -1   3  11      242.58      254.23      6.68 o 
   0   3  11      200.39      197.67      5.95 o 
   1   3  11      180.85      189.16      5.85 o 
   2   3  11      453.28      433.51     17.17 o 
   3   3  11       75.92       70.98      4.13 o 
   4   3  11       30.08       30.21      3.64 o 
   5   3  11      299.73      295.79      8.63 o 
   6   3  11       14.51       19.20      4.65 o 
   7   3  11       83.55       98.83      9.48 o 
  -9   4  11        6.56        9.00      5.10 o 
  -8   4  11      102.80       95.66      6.03 o 
  -7   4  11       15.21       24.02      3.82 o 
  -6   4  11      309.01      315.71      7.84 o 
  -5   4  11       52.82       49.42      3.26 o 
  -4   4  11      126.21      138.39      4.79 o 
  -3   4  11       35.42       30.45      3.94 o 
  -2   4  11      154.28      146.41      5.19 o 
  -1   4  11       14.99       20.04      2.18 o 
   0   4  11      102.66       94.16      4.32 o 
   1   4  11      241.51      218.58      8.73 o 
   2   4  11      247.11      233.52      6.94 o 
   3   4  11       85.77       92.05      4.68 o 
   4   4  11        5.30        0.98      3.03 o 
   5   4  11        3.38       -2.36      3.50 o 
   6   4  11       48.50       57.56      6.63 o 
   7   4  11       14.60       14.42      4.66 o 
  -9   5  11       21.91       15.48      5.93 o 
  -8   5  11        9.94        7.31      3.42 o 
  -7   5  11       38.75       40.19      4.38 o 
  -6   5  11       74.32       67.53      4.96 o 
  -5   5  11        7.85        3.24      4.32 o 
  -4   5  11       12.54       13.26      2.30 o 
  -3   5  11      301.71      288.89      8.86 o 
  -2   5  11       64.03       64.35      3.71 o 
  -1   5  11      592.07      529.02      9.14 o 
   0   5  11      261.41      237.33      6.75 o 
   1   5  11      211.88      195.44      7.82 o 
   2   5  11      106.27      108.78      4.73 o 
   3   5  11        3.00       -1.50      4.00 o 
   4   5  11      133.26      131.45      5.66 o 
   5   5  11      216.03      217.77     10.96 o 
   6   5  11        2.73       -2.53      3.72 o 
  -8   6  11       23.46       22.85      4.16 o 
  -7   6  11       21.38       22.92      4.01 o 
  -6   6  11        4.41        2.53      2.83 o 
  -5   6  11       21.00       27.40      7.81 o 
  -4   6  11       80.80       91.91      5.43 o 
  -3   6  11        4.00        3.11      3.04 o 
  -2   6  11       36.25       27.75      5.34 o 
  -1   6  11      177.41      164.80      4.66 o 
   0   6  11        0.91       -1.67      1.67 o 
   1   6  11        0.59        0.93      3.21 o 
   2   6  11       55.37       60.67      4.01 o 
   3   6  11      224.78      227.12      7.86 o 
   4   6  11       13.11       13.01      3.97 o 
   5   6  11        5.36       -1.35      6.29 o 
   6   6  11       26.15       22.98      5.10 o 
  -8   7  11       26.41       20.74      7.08 o 
  -7   7  11       11.98        9.82      3.54 o 
  -6   7  11        0.86       -0.41      2.85 o 
  -5   7  11       30.59       22.80      3.78 o 
  -4   7  11      144.26      129.90      6.34 o 
  -3   7  11        6.02        0.98      2.74 o 
  -2   7  11      336.08      324.91      7.74 o 
  -1   7  11       47.19       38.51      2.72 o 
   0   7  11       78.39       75.70      4.17 o 
   1   7  11        6.95        5.77      2.70 o 
   2   7  11        5.12        6.61      3.34 o 
   3   7  11        2.59        2.29      3.39 o 
   4   7  11       98.13      104.79      6.75 o 
   5   7  11        8.08        4.44      4.06 o 
  -7   8  11       63.89       62.67      5.48 o 
  -6   8  11       59.46       52.14      4.97 o 
  -5   8  11      143.25      156.05     13.99 o 
  -4   8  11        0.69        1.35      2.90 o 
  -3   8  11       10.51       11.88      3.23 o 
  -2   8  11        6.73        2.97      4.23 o 
  -1   8  11      143.23      152.29      6.91 o 
   0   8  11       98.88      106.55      4.95 o 
   1   8  11      133.70      142.83      5.65 o 
   2   8  11       35.33       37.32      4.68 o 
   3   8  11      127.52      110.91      6.82 o 
   4   8  11       92.78       87.51      6.58 o 
   5   8  11        0.90       -1.49      3.92 o 
  -6   9  11       33.73       32.00      4.54 o 
  -5   9  11       65.71       54.46      5.06 o 
  -4   9  11      152.78      141.96     10.68 o 
  -3   9  11       10.54        8.70      5.25 o 
  -2   9  11       39.53       46.04      6.98 o 
  -1   9  11       51.73       58.00      5.38 o 
   0   9  11       65.04       62.73      4.86 o 
   1   9  11       12.86       15.62      3.59 o 
   2   9  11        9.98        4.40      5.40 o 
   3   9  11        8.04       10.95      6.08 o 
   4   9  11       88.42       95.07      6.77 o 
  -5  10  11       20.85       11.34      6.00 o 
  -4  10  11       64.55       63.65      8.19 o 
  -3  10  11       12.73       21.16      3.85 o 
  -2  10  11        5.81       11.37      3.47 o 
  -1  10  11        4.07        6.25      3.15 o 
   0  10  11       47.38       51.60      6.31 o 
   1  10  11      101.51       96.64      6.42 o 
   2  10  11       17.44       15.87      6.23 o 
   3  10  11       44.50       54.85      8.34 o 
  -4  11  11       12.38       10.31      6.12 o 
  -3  11  11       61.16       65.59      5.59 o 
  -2  11  11       23.22       23.16      4.20 o 
  -1  11  11       48.19       57.70      5.49 o 
   0  11  11        7.58       12.02      4.96 o 
   1  11  11        1.84        4.61      4.81 o 
  -8   0  12        5.27        1.57      3.79 o 
  -6   0  12        0.76        0.49      3.50 o 
  -4   0  12      260.93      306.99      9.13 o 
  -2   0  12        5.25        8.34      4.13 o 
   0   0  12      152.06      149.92      9.93 o 
   2   0  12      447.29      355.87     15.70 o 
   4   0  12       19.32       20.21      6.25 o 
   6   0  12       35.94       33.37      4.92 o 
  -9   1  12       42.77       41.17      4.54 o 
  -8   1  12        8.48        9.01      2.94 o 
  -7   1  12        0.01       -0.62      2.07 o 
  -6   1  12      236.51      254.47      6.86 o 
  -5   1  12        4.10        4.56      1.90 o 
  -4   1  12        2.23        2.44      1.85 o 
  -3   1  12      520.25      492.32      8.78 o 
  -2   1  12       14.35        9.40      2.03 o 
  -1   1  12      141.28      146.27      5.39 o 
   0   1  12       35.09       36.70      4.36 o 
   1   1  12        0.47       -3.37      3.37 o 
   2   1  12      280.96      269.19      9.82 o 
   3   1  12       62.70       57.31      5.10 o 
   4   1  12      151.04      177.75     14.21 o 
   5   1  12       80.40       69.02      4.80 o 
   6   1  12       32.40       43.90      4.57 o 
   7   1  12       37.14       52.58      5.20 o 
  -9   2  12        1.01       -0.52      3.15 o 
  -8   2  12       32.66       34.06      6.16 o 
  -7   2  12        0.54        1.13      2.04 o 
  -6   2  12       51.71       53.77      3.66 o 
  -5   2  12      340.21      357.05     10.06 o 
  -4   2  12       55.56       58.34      3.00 o 
  -3   2  12       92.71       87.40      3.53 o 
  -2   2  12       32.24       39.30      2.66 o 
  -1   2  12       89.46      105.04      4.54 o 
   0   2  12       27.62       25.13      4.07 o 
   1   2  12      111.94       98.67      6.00 o 
   2   2  12      153.79      157.18      7.64 o 
   3   2  12       64.16       80.00      4.62 o 
   4   2  12      226.01      213.94      7.29 o 
   5   2  12        0.25       -2.74      2.74 o 
   6   2  12        1.19        1.91      3.21 o 
  -9   3  12       32.59       34.31      6.61 o 
  -8   3  12       51.80       59.13      7.29 o 
  -7   3  12        8.84        9.04      2.58 o 
  -6   3  12        9.12       15.44      2.56 o 
  -5   3  12      540.50      491.88     10.27 o 
  -4   3  12       25.60       25.15      4.19 o 
  -3   3  12      230.47      205.15      5.21 o 
  -2   3  12      910.90      845.49     15.36 o 
  -1   3  12      200.97      193.63      5.99 o 
   0   3  12      121.45      111.01      6.29 o 
   1   3  12      238.50      205.46      8.35 o 
   2   3  12       99.06      104.06      6.30 o 
   3   3  12      110.69       97.56      5.77 o 
   4   3  12      164.80      152.72      6.21 o 
   5   3  12        4.51       16.92      6.49 o 
   6   3  12      104.53      101.48      7.17 o 
  -8   4  12       72.61       76.20      5.63 o 
  -7   4  12      108.94      107.02      4.73 o 
  -6   4  12        2.98        0.49      3.19 o 
  -5   4  12        0.14        0.50      2.05 o 
  -4   4  12        7.86        5.38      2.24 o 
  -3   4  12        9.68        3.09      1.85 o 
  -2   4  12       15.74       18.17      3.06 o 
  -1   4  12       34.27       41.35      3.31 o 
   0   4  12        3.21       -0.40      3.34 o 
   1   4  12        0.46        1.87      4.43 o 
   2   4  12        1.69        0.87      3.55 o 
   3   4  12        0.26        0.35      2.59 o 
   4   4  12       58.40       57.90      4.29 o 
   5   4  12        2.70        4.92      3.77 o 
   6   4  12        0.01       -2.35      3.90 o 
  -8   5  12       46.39       62.67      9.31 o 
  -7   5  12        0.58        0.07      2.87 o 
  -6   5  12       43.31       39.81      5.48 o 
  -5   5  12       26.98       34.86      3.21 o 
  -4   5  12       74.58       84.99      4.06 o 
  -3   5  12      136.82      148.60      6.51 o 
  -2   5  12      166.43      177.93      5.93 o 
  -1   5  12      544.49      558.15     11.36 o 
   0   5  12      237.24      222.08      6.56 o 
   1   5  12      265.88      279.53     10.68 o 
   2   5  12       38.10       53.28      8.26 o 
   3   5  12       99.46       93.93      4.98 o 
   4   5  12      130.46      120.80      9.77 o 
   5   5  12        2.64        6.53      4.16 o 
   6   5  12        1.24       -2.02      4.05 o 
  -8   6  12        7.85        1.87      3.35 o 
  -7   6  12        1.64        1.95      3.01 o 
  -6   6  12      129.36      128.76      7.28 o 
  -5   6  12       46.42       46.05      4.72 o 
  -4   6  12       56.16       64.24      4.81 o 
  -3   6  12        7.84        8.91      2.92 o 
  -2   6  12        6.29        4.94      2.42 o 
  -1   6  12       48.24       47.48      3.50 o 
   0   6  12       23.68       33.80      4.05 o 
   1   6  12       26.64       25.70      4.33 o 
   2   6  12      156.71      166.58      8.32 o 
   3   6  12       18.04       31.25      8.48 o 
   4   6  12       36.85       39.35      4.99 o 
   5   6  12       14.07       14.96      4.38 o 
  -7   7  12       18.83       21.78      4.24 o 
  -6   7  12       30.74       31.47      4.25 o 
  -5   7  12       38.53       47.65      6.67 o 
  -4   7  12        0.19       -2.94      2.94 o 
  -3   7  12      186.53      203.28     10.17 o 
  -2   7  12       94.72       92.37      6.95 o 
  -1   7  12       10.83       16.44      2.32 o 
   0   7  12       19.54       30.15      3.34 o 
   1   7  12        0.32       -1.86      7.78 o 
   2   7  12       36.28       43.86      5.01 o 
   3   7  12       83.61       88.11      9.48 o 
   4   7  12       15.23       13.50      4.44 o 
   5   7  12       76.08       73.96     10.32 o 
  -7   8  12        7.80        6.04      8.96 o 
  -6   8  12       82.41       70.75      5.62 o 
  -5   8  12        4.08        1.30      4.95 o 
  -4   8  12      168.05      160.27      7.21 o 
  -3   8  12        0.37        0.48      2.71 o 
  -2   8  12       35.50       33.41      6.17 o 
  -1   8  12        4.88        2.02      2.78 o 
   0   8  12      194.08      206.18      6.87 o 
   1   8  12       25.87       22.63      4.25 o 
   2   8  12      209.09      207.69      8.76 o 
   3   8  12       67.06       68.48      9.31 o 
   4   8  12       67.13       64.14      9.59 o 
  -6   9  12        0.47       -2.49      6.12 o 
  -5   9  12      104.40       96.16     17.43 o 
  -4   9  12        1.09       -3.74      4.55 o 
  -3   9  12      236.52      244.75     14.25 o 
  -2   9  12       46.60       54.85      7.38 o 
  -1   9  12      102.27      115.46      6.30 o 
   0   9  12        4.57       10.34      3.29 o 
   1   9  12       40.97       42.02      3.98 o 
   2   9  12        3.87       12.12      6.32 o 
   3   9  12        1.20        1.62      6.30 o 
  -4  10  12        5.62       16.69      6.66 o 
  -3  10  12       90.81       79.01      8.97 o 
  -2  10  12        0.80        1.21      4.81 o 
  -1  10  12       49.46       48.79      6.61 o 
   0  10  12       26.37       26.62      6.88 o 
   1  10  12      140.09      168.86     13.46 o 
   2  10  12       85.05       90.26     10.29 o 
  -2  11  12      103.69      105.53      9.98 o 
  -1  11  12        6.82        4.53      3.61 o 
   0  11  12        1.11        3.32      4.28 o 
  -9   0  13       44.90       41.85      6.38 o 
  -7   0  13       77.05       61.42      6.55 o 
  -5   0  13      233.58      245.09      8.35 o 
  -3   0  13      190.30      192.49     10.10 o 
  -1   0  13      125.55      130.01      9.78 o 
   1   0  13     1743.52     1734.69     49.81 o 
   3   0  13      496.94      548.79     21.57 o 
   5   0  13        4.49        3.73      3.61 o 
  -9   1  13       44.34       46.54      4.85 o 
  -8   1  13       15.15       18.26      3.54 o 
  -7   1  13       15.69       11.90      3.13 o 
  -6   1  13      277.24      256.28      7.06 o 
  -5   1  13       28.72       27.32      2.51 o 
  -4   1  13      175.20      170.70      4.86 o 
  -3   1  13       54.79       53.37      3.01 o 
  -2   1  13      410.11      415.14      8.01 o 
  -1   1  13      174.55      169.27      5.86 o 
   0   1  13      212.11      220.29      8.66 o 
   1   1  13      112.74      139.85      7.72 o 
   2   1  13        6.68       10.13      6.41 o 
   3   1  13       95.86      129.06      5.73 o 
   4   1  13       94.82       92.72      5.18 o 
   5   1  13       71.78       78.56      5.29 o 
   6   1  13       75.48       85.31      5.67 o 
  -9   2  13        8.71        5.14      3.38 o 
  -8   2  13       42.77       41.17      5.05 o 
  -7   2  13      112.32      123.20      5.16 o 
  -6   2  13       18.28       23.17      2.80 o 
  -5   2  13      556.66      577.22     11.62 o 
  -4   2  13        0.03        0.96      1.87 o 
  -3   2  13        3.46        5.68      2.15 o 
  -2   2  13       61.08       49.51      2.98 o 
  -1   2  13       45.67       50.12      4.13 o 
   0   2  13      266.26      240.89      9.17 o 
   1   2  13        1.84        3.77      3.74 o 
   2   2  13       74.41       66.47     12.16 o 
   3   2  13      175.58      179.91      6.62 o 
   4   2  13       77.66       60.84      4.55 o 
   5   2  13        5.70        7.27      3.44 o 
   6   2  13        5.47        3.03      3.71 o 
  -8   3  13        9.84        5.75      2.89 o 
  -7   3  13        4.72        5.96      2.40 o 
  -6   3  13        1.38        5.72      2.41 o 
  -5   3  13       25.43       19.67      2.70 o 
  -4   3  13      748.17      712.24     11.73 o 
  -3   3  13      571.31      568.98      9.94 o 
  -2   3  13      452.78      419.15      9.58 o 
  -1   3  13      239.79      244.58      7.01 o 
   0   3  13       75.51       71.80      5.66 o 
   1   3  13       89.04       82.39     12.46 o 
   2   3  13      286.61      250.91      9.69 o 
   3   3  13      115.30      124.88      7.19 o 
   4   3  13       11.26       18.40      3.53 o 
   5   3  13      118.45      123.12      6.13 o 
   6   3  13       52.37       58.37      6.39 o 
  -8   4  13        0.05        1.69      3.12 o 
  -7   4  13       34.17       28.66      4.41 o 
  -6   4  13        9.80       12.98      2.99 o 
  -5   4  13        0.16        1.06      2.11 o 
  -4   4  13       34.40       30.11      3.49 o 
  -3   4  13       35.90       42.77      2.84 o 
  -2   4  13      182.27      177.77      9.56 o 
  -1   4  13       73.84       75.01      4.21 o 
   0   4  13        0.04        3.18      4.45 o 
   1   4  13       10.37       11.94      3.96 o 
   2   4  13       69.36       74.67     16.99 o 
   3   4  13        7.85        4.67      4.10 o 
   4   4  13       35.86       41.20      4.25 o 
   5   4  13       53.25       56.87      5.90 o 
  -8   5  13       16.01       20.40     10.18 o 
  -7   5  13        0.00       -1.41      4.07 o 
  -6   5  13        2.92        2.60      3.06 o 
  -5   5  13       27.92       26.99      3.63 o 
  -4   5  13      292.36      291.22      9.13 o 
  -3   5  13      360.91      323.09     10.02 o 
  -2   5  13      149.82      185.87      6.21 o 
  -1   5  13      104.51      110.83      4.89 o 
   0   5  13        0.23       -2.87      5.96 o 
   1   5  13       10.17       11.46      5.98 o 
   2   5  13       64.79       64.05      6.94 o 
   3   5  13       24.61       18.30      4.58 o 
   4   5  13       34.25       39.77      5.35 o 
   5   5  13      125.17      126.41      7.83 o 
  -7   6  13        7.12       11.67      6.96 o 
  -6   6  13        0.95        0.38      3.93 o 
  -5   6  13      131.86      132.25      6.71 o 
  -4   6  13       14.22       11.17      3.38 o 
  -3   6  13       28.11       22.13      3.62 o 
  -2   6  13        0.28       -2.06      2.19 o 
  -1   6  13      221.26      226.29      6.82 o 
   0   6  13       27.08       38.81      4.80 o 
   1   6  13       20.06       22.75      4.43 o 
   2   6  13        9.08       11.48      4.12 o 
   3   6  13      149.82      165.94      8.41 o 
   4   6  13        2.09        3.06      6.66 o 
   5   6  13        0.20       -3.85      4.60 o 
  -7   7  13        9.37       13.79      3.97 o 
  -6   7  13        7.69        3.10      3.20 o 
  -5   7  13        0.08       -0.41      3.04 o 
  -4   7  13        3.60        6.93      3.26 o 
  -3   7  13        2.22       -0.63      2.65 o 
  -2   7  13      284.22      284.69      9.40 o 
  -1   7  13       54.80       52.98      6.38 o 
   0   7  13       24.23       40.54      9.70 o 
   1   7  13        0.02       -3.31      3.31 o 
   2   7  13        6.10        5.02      3.96 o 
   3   7  13       58.05       72.06      9.61 o 
   4   7  13       71.02       83.77     10.57 o 
  -6   8  13       23.56       28.51      4.43 o 
  -5   8  13       63.65       58.17      5.29 o 
  -4   8  13       33.07       46.20      4.63 o 
  -3   8  13       10.34       16.61      3.55 o 
  -2   8  13        1.30        4.61      4.81 o 
  -1   8  13       37.81       33.60      6.85 o 
   0   8  13        8.43        7.45      2.93 o 
   1   8  13       59.48       60.22      5.75 o 
   2   8  13        1.09        1.68      4.55 o 
   3   8  13       81.00       89.83     10.06 o 
  -5   9  13        1.62        1.80      3.27 o 
  -4   9  13       61.85       77.27      9.32 o 
  -3   9  13        0.09       -3.25      4.68 o 
  -2   9  13       60.33       72.61      8.72 o 
  -1   9  13       10.98       15.74      5.89 o 
   0   9  13      128.73      130.25     10.62 o 
   1   9  13       15.16       15.17      8.87 o 
   2   9  13       33.21       29.35      8.14 o 
  -3  10  13       19.79       24.18      6.63 o 
  -2  10  13       32.93       35.20      7.29 o 
  -1  10  13       11.79        7.95      5.51 o 
   0  10  13       20.45       25.40      4.43 o 
  -8   0  14       41.39       49.26      6.93 o 
  -6   0  14      128.76      131.39      6.46 o 
  -4   0  14       88.14       86.89      5.16 o 
  -2   0  14       17.79       17.81      3.35 o 
   0   0  14        1.34       -2.85      5.49 o 
   2   0  14      716.24      797.25     28.07 o 
   4   0  14      115.87      152.56      7.87 o 
  -8   1  14        7.84        3.55      3.18 o 
  -7   1  14       55.87       69.04      4.90 o 
  -6   1  14       60.43       59.41      3.82 o 
  -5   1  14        0.34       -0.97      1.96 o 
  -4   1  14      105.98       99.67      4.78 o 
  -3   1  14      199.06      189.29      5.24 o 
  -2   1  14       45.37       45.09      3.01 o 
  -1   1  14      478.00      458.26     13.23 o 
   0   1  14       65.48       68.26      6.22 o 
   1   1  14      963.23      975.91     22.67 o 
   2   1  14        3.26        5.66      7.57 o 
   3   1  14       27.11       18.95      4.90 o 
   4   1  14      133.39      125.07      6.49 o 
   5   1  14      133.23      148.26      6.99 o 
  -8   2  14       36.46       42.40     11.34 o 
  -7   2  14        2.54        0.38      2.34 o 
  -6   2  14      137.48      139.14      7.07 o 
  -5   2  14       61.79       71.11      7.08 o 
  -4   2  14      287.29      272.05      6.39 o 
  -3   2  14        3.32        3.15      1.99 o 
  -2   2  14       24.61       24.77      3.19 o 
  -1   2  14      134.06      131.18      8.40 o 
   0   2  14       71.00       75.51      7.39 o 
   1   2  14        1.27       -0.28      3.74 o 
   2   2  14       13.87       14.01      4.20 o 
   3   2  14      324.99      285.88     10.91 o 
   4   2  14        2.79       -4.08      4.08 o 
   5   2  14       20.78       16.86      3.90 o 
  -8   3  14       32.05       41.47      7.77 o 
  -7   3  14        3.32        0.33      4.30 o 
  -6   3  14       22.26       20.42      2.91 o 
  -5   3  14        0.84        1.04      2.17 o 
  -4   3  14       15.75       12.56      2.27 o 
  -3   3  14      158.84      155.26      5.77 o 
  -2   3  14      611.31      576.47     15.86 o 
  -1   3  14      244.56      234.91      7.03 o 
   0   3  14      116.12      123.87      6.98 o 
   1   3  14       31.29       35.46      4.81 o 
   2   3  14       28.22       29.94      5.03 o 
   3   3  14        0.04        9.52      4.53 o 
   4   3  14       15.59       15.17      9.93 o 
   5   3  14       11.73        6.26      4.07 o 
  -8   4  14        8.14        9.77      3.83 o 
  -7   4  14       16.50       15.72      3.78 o 
  -6   4  14       28.21       31.85      3.29 o 
  -5   4  14        7.41       10.13      2.59 o 
  -4   4  14       30.74       39.74      4.77 o 
  -3   4  14      153.96      154.07      6.21 o 
  -2   4  14        3.27        1.55      2.40 o 
  -1   4  14        4.53       -0.78      2.97 o 
   0   4  14        3.08        3.77      3.98 o 
   1   4  14       34.86       35.75      5.04 o 
   2   4  14        5.77        9.41      4.35 o 
   3   4  14       63.82       63.31      6.75 o 
   4   4  14        0.28       -1.35      4.26 o 
   5   4  14        4.35        2.98      6.95 o 
  -7   5  14        4.56        2.58      3.23 o 
  -6   5  14       53.99       47.26      7.56 o 
  -5   5  14        1.29        1.46      2.17 o 
  -4   5  14      231.52      228.18      8.66 o 
  -3   5  14       45.62       44.34      8.22 o 
  -2   5  14      148.16      164.93      6.00 o 
  -1   5  14       37.79       37.53      5.36 o 
   0   5  14       63.68       58.60      6.32 o 
   1   5  14        2.50        0.13      3.89 o 
   2   5  14        7.56        7.99      4.36 o 
   3   5  14        2.04        6.90      4.18 o 
   4   5  14       76.20       81.65      9.82 o 
  -7   6  14       15.40       16.27      4.04 o 
  -6   6  14       31.53       36.35      4.63 o 
  -5   6  14        1.38       -3.14      3.54 o 
  -4   6  14       78.46       84.24     15.01 o 
  -3   6  14       56.96       58.52      4.91 o 
  -2   6  14        0.38        0.75      2.66 o 
  -1   6  14       30.80       40.17      5.65 o 
   0   6  14       58.06       53.72      5.40 o 
   1   6  14      124.82      128.63      8.67 o 
   2   6  14       86.05       75.09      9.81 o 
   3   6  14       58.83       58.34      7.57 o 
   4   6  14       14.42        6.68      7.68 o 
  -6   7  14       10.58        4.71      3.47 o 
  -5   7  14        5.30        4.01      3.35 o 
  -4   7  14       14.17       13.43      4.95 o 
  -3   7  14      156.47      152.15      7.07 o 
  -2   7  14        5.48        2.63      3.05 o 
  -1   7  14      158.10      150.12      5.92 o 
   0   7  14        0.97       -2.76      3.35 o 
   1   7  14       83.98       78.91     12.00 o 
   2   7  14       10.10        5.57      4.05 o 
   3   7  14        3.08        2.17      6.46 o 
  -5   8  14       36.26       34.57      4.66 o 
  -4   8  14       14.90       16.74      3.99 o 
  -3   8  14        6.70       10.70      3.57 o 
  -2   8  14       15.03       17.27      5.74 o 
  -1   8  14        6.69       10.25      5.38 o 
   0   8  14       42.88       49.98      7.05 o 
   1   8  14        6.69        7.57      4.26 o 
   2   8  14       98.36       95.15      7.04 o 
  -4   9  14        0.67       -0.91      5.23 o 
  -3   9  14       68.62       69.35      9.21 o 
  -2   9  14        0.02        2.74      5.17 o 
  -1   9  14       33.77       44.53      7.51 o 
   0   9  14        4.15        6.36      5.74 o 
   1   9  14        3.04        0.27      3.89 o 
  -7   0  15      245.98      251.00     12.55 o 
  -5   0  15        1.94        5.82      3.00 o 
  -3   0  15       36.89       27.36      3.84 o 
  -1   0  15       71.66      100.04      9.65 o 
   1   0  15      111.24      108.08      9.78 o 
   3   0  15      147.78      160.59     12.65 o 
   5   0  15       37.51       28.77      8.02 o 
  -8   1  15       81.80       83.53      5.80 o 
  -7   1  15        0.36       -2.18      2.88 o 
  -6   1  15        2.31       -1.20      2.18 o 
  -5   1  15       13.19       16.89      2.61 o 
  -4   1  15       37.49       35.31      2.86 o 
  -3   1  15       12.95       16.62      2.47 o 
  -2   1  15      210.93      201.79      9.17 o 
  -1   1  15       32.10       37.96      5.06 o 
   0   1  15      321.14      278.87     13.74 o 
   1   1  15       81.68       79.35      9.69 o 
   2   1  15       72.77       46.11      5.68 o 
   3   1  15        2.47       -0.21      3.94 o 
   4   1  15       87.45       92.67     17.62 o 
   5   1  15        7.96       21.85      7.19 o 
  -8   2  15        4.52        3.07      5.87 o 
  -7   2  15        4.12        1.81      2.49 o 
  -6   2  15       11.02       14.27      2.78 o 
  -5   2  15       41.97       31.51      3.19 o 
  -4   2  15        0.01       -0.23      1.98 o 
  -3   2  15        0.02       -0.91      1.94 o 
  -2   2  15        4.82        3.81      2.59 o 
  -1   2  15       89.65      104.36      9.48 o 
   0   2  15      279.24      268.79     10.30 o 
   1   2  15        2.58        3.88      5.93 o 
   2   2  15      234.85      230.44      9.81 o 
   3   2  15        5.11       -4.11      4.11 o 
   4   2  15       25.33       20.25     10.79 o 
  -7   3  15        0.57        1.49      2.59 o 
  -6   3  15       96.16       88.75      4.60 o 
  -5   3  15       15.80       16.45      2.88 o 
  -4   3  15        0.10        2.55      2.01 o 
  -3   3  15      247.73      243.09      7.34 o 
  -2   3  15      108.81      101.60      4.91 o 
  -1   3  15       31.08       34.77      4.90 o 
   0   3  15        2.13        1.21      3.88 o 
   1   3  15        9.30       15.93      7.77 o 
   2   3  15        2.38        8.24      4.23 o 
   3   3  15       16.27       27.24      5.24 o 
   4   3  15        1.50       -3.48      4.38 o 
  -7   4  15        3.43        7.80      3.58 o 
  -6   4  15        9.38        9.07      2.66 o 
  -5   4  15        0.78        0.57      2.36 o 
  -4   4  15      112.21      112.26      4.86 o 
  -3   4  15        3.14       -0.78      2.90 o 
  -2   4  15        2.01       -0.02      2.58 o 
  -1   4  15        0.48        1.94      3.84 o 
   0   4  15        0.27       -1.61      3.69 o 
   1   4  15        2.29       -0.24      3.79 o 
   2   4  15      133.61      145.23      8.21 o 
   3   4  15       18.35       24.71      5.20 o 
   4   4  15       22.31       20.86      5.41 o 
  -7   5  15        0.08       -3.24      3.24 o 
  -6   5  15        1.15       -2.34      3.23 o 
  -5   5  15       33.86       34.84      4.34 o 
  -4   5  15        0.88        3.25      3.20 o 
  -3   5  15      210.54      202.64      8.75 o 
  -2   5  15       18.62       25.46      5.27 o 
  -1   5  15      107.49      103.79      5.15 o 
   0   5  15        2.72       -1.68      5.23 o 
   1   5  15       52.03       41.05      5.21 o 
   2   5  15        0.07       -0.94      4.26 o 
   3   5  15       28.96       42.47      8.73 o 
   4   5  15       70.88       66.57      9.04 o 
  -6   6  15        6.97       12.04     11.68 o 
  -5   6  15       81.71       94.76     11.45 o 
  -4   6  15       37.20       32.19      6.29 o 
  -3   6  15       80.73       90.99      5.91 o 
  -2   6  15       77.07       74.92      5.30 o 
  -1   6  15       17.83       13.14      3.25 o 
   0   6  15       85.20       83.49      6.48 o 
   1   6  15       12.48       11.06      5.57 o 
   2   6  15      120.31      124.70      7.92 o 
   3   6  15       57.58       75.90     12.61 o 
  -5   7  15       21.20       21.71      4.25 o 
  -4   7  15       37.05       33.52      4.52 o 
  -3   7  15        1.38        1.87      3.05 o 
  -2   7  15      223.96      224.58      8.78 o 
  -1   7  15        0.02       -2.70      5.62 o 
   0   7  15      139.46      161.06      8.65 o 
   1   7  15        5.78       10.34      4.60 o 
   2   7  15       56.31       58.18      6.41 o 
  -4   8  15       14.91       10.83      4.34 o 
  -3   8  15       17.32       18.70      6.46 o 
  -2   8  15        9.48        9.10      5.93 o 
  -1   8  15        2.69        4.83      5.62 o 
   0   8  15       13.02       13.79      4.78 o 
   1   8  15       39.95       53.42      6.17 o 
  -6   0  16      334.12      325.67     14.53 o 
  -4   0  16      131.52      142.03      9.24 o 
  -2   0  16      209.19      199.32     12.78 o 
   0   0  16       46.85       45.92      8.04 o 
   2   0  16       94.13       72.57      9.53 o 
   4   0  16      276.39      282.69     17.52 o 
  -7   1  16      156.65      160.90      7.46 o 
  -6   1  16       39.77       46.53      6.69 o 
  -5   1  16        1.34        0.67      2.10 o 
  -4   1  16       29.34       23.05      2.72 o 
  -3   1  16      305.15      289.47      6.94 o 
  -2   1  16      118.14      131.80      7.42 o 
  -1   1  16      153.91      148.18      8.15 o 
   0   1  16       67.58       80.45      7.49 o 
   1   1  16      219.11      230.45     10.04 o 
   2   1  16      170.09      187.07      9.47 o 
   3   1  16        0.06       -4.34      4.34 o 
   4   1  16        0.51       -2.54      4.83 o 
  -7   2  16        0.05        2.27      2.70 o 
  -6   2  16        0.06       -0.17      2.77 o 
  -5   2  16       74.72       82.64      4.46 o 
  -4   2  16        0.26        0.47      1.99 o 
  -3   2  16       17.55       19.24      2.59 o 
  -2   2  16       38.32       34.70      3.64 o 
  -1   2  16      139.63      153.64      8.10 o 
   0   2  16       20.54       25.34      4.90 o 
   1   2  16      117.41      125.21      7.84 o 
   2   2  16       31.72       27.98      5.13 o 
   3   2  16      138.10      165.83     13.10 o 
   4   2  16        1.54        1.83      5.10 o 
  -7   3  16       24.04       25.22      4.86 o 
  -6   3  16        3.89        2.36      2.43 o 
  -5   3  16        0.01       -0.57      2.26 o 
  -4   3  16       37.97       31.64      3.27 o 
  -3   3  16        9.44        5.48      2.64 o 
  -2   3  16      203.70      201.66      6.98 o 
  -1   3  16      144.14      154.00      8.41 o 
   0   3  16       68.69       71.41      6.35 o 
   1   3  16        3.84        2.62      4.17 o 
   2   3  16        6.10        8.46      5.89 o 
   3   3  16        3.21        4.67      4.77 o 
  -6   4  16        0.32       -1.15      2.60 o 
  -5   4  16       52.70       46.56      3.77 o 
  -4   4  16        0.41       -2.64      2.64 o 
  -3   4  16       44.18       38.38      3.74 o 
  -2   4  16        2.87        3.55      3.72 o 
  -1   4  16       18.85       17.37      4.56 o 
   0   4  16        4.92       13.53      6.31 o 
   1   4  16      183.06      200.22      9.41 o 
   2   4  16        8.57        3.65      4.54 o 
   3   4  16       77.44       80.12      7.29 o 
  -6   5  16        7.41        8.78      4.68 o 
  -5   5  16        5.95        1.59      2.57 o 
  -4   5  16       70.72       65.18      5.37 o 
  -3   5  16        1.83        4.14      3.75 o 
  -2   5  16      132.05      142.29      6.07 o 
  -1   5  16       50.25       58.62      5.84 o 
   0   5  16      116.02      105.07     13.45 o 
   1   5  16       14.72       26.67      5.20 o 
   2   5  16       10.75       10.11      4.65 o 
   3   5  16       14.79       21.86      7.89 o 
  -5   6  16        0.10        1.45      4.06 o 
  -4   6  16       70.89       79.56      5.88 o 
  -3   6  16       38.13       29.84      4.36 o 
  -2   6  16       49.77       52.13      5.07 o 
  -1   6  16       62.02       53.78      5.95 o 
   0   6  16        0.15       -0.13     10.20 o 
   1   6  16       75.30      102.31      7.75 o 
   2   6  16       38.24       53.18      6.48 o 
  -4   7  16       32.15       34.67      6.86 o 
  -3   7  16       76.72       81.60      6.07 o 
  -2   7  16        2.34        5.11      3.42 o 
  -1   7  16       52.26       53.81      8.14 o 
   0   7  16        0.14        3.92      6.62 o 
   1   7  16       19.80       18.50      5.25 o 
  -5   0  17       10.67       16.38      3.93 o 
  -3   0  17       11.65       19.21      3.79 o 
  -1   0  17       26.76       20.25      6.98 o 
   1   0  17       45.89       49.32      8.72 o 
   3   0  17       55.44       56.91      9.36 o 
  -6   1  17       47.86       44.94      3.97 o 
  -5   1  17        2.71        2.77      2.30 o 
  -4   1  17        9.16       11.41      2.48 o 
  -3   1  17        0.84        3.17      2.29 o 
  -2   1  17       91.60       90.69      6.83 o 
  -1   1  17      185.13      169.36     10.67 o 
   0   1  17       13.34       11.56      5.02 o 
   1   1  17       61.84       56.00      6.35 o 
   2   1  17        3.12       -1.37      4.37 o 
   3   1  17        2.63        4.30      5.05 o 
  -6   2  17        0.07        1.94      2.70 o 
  -5   2  17        2.08        2.16      2.54 o 
  -4   2  17       16.02       16.99      2.64 o 
  -3   2  17        4.94        4.60      2.89 o 
  -2   2  17        1.04        2.33      2.84 o 
  -1   2  17       23.06       30.19      9.53 o 
   0   2  17      139.60      146.96      8.49 o 
   1   2  17        0.22        1.03      4.41 o 
   2   2  17       67.89       65.33      6.66 o 
   3   2  17       65.64       87.73     11.21 o 
  -6   3  17        5.38        0.72      2.65 o 
  -5   3  17        0.45       -0.71      2.46 o 
  -4   3  17        5.89        5.95      2.74 o 
  -3   3  17       70.42       76.87      6.36 o 
  -2   3  17        0.09        0.99      2.72 o 
  -1   3  17       36.69       39.41      5.48 o 
   0   3  17       49.53       57.82      6.01 o 
   1   3  17       33.14       28.87      5.52 o 
   2   3  17        9.01        5.05      4.87 o 
  -5   4  17        0.91        4.59      2.65 o 
  -4   4  17       57.82       72.69      5.77 o 
  -3   4  17        0.63       -1.96      3.18 o 
  -2   4  17       93.36       84.55      5.72 o 
  -1   4  17        1.00        6.95      4.33 o 
   0   4  17       72.70       73.02      6.53 o 
   1   4  17        0.09        1.59      7.48 o 
   2   4  17      151.83      162.85     14.11 o 
  -5   5  17        3.20       -1.33      3.13 o 
  -4   5  17        6.96        8.93      6.93 o 
  -3   5  17       83.80       71.21      8.71 o 
  -2   5  17        3.96        4.00      6.45 o 
  -1   5  17       57.14       64.45      6.23 o 
   0   5  17        0.02       -1.77      8.12 o 
   1   5  17      121.94      139.44      8.82 o 
  -4   6  17       14.72        7.32      5.02 o 
  -3   6  17       15.91       14.47      4.06 o 
  -2   6  17        0.05       -3.02      3.02 o 
  -1   6  17        1.14        3.66      4.46 o 
   0   6  17        5.75       11.71      6.06 o 
  -4   0  18       79.60       78.72      5.84 o 
  -2   0  18       61.48       63.53      9.17 o 
   0   0  18       53.33       48.21      8.97 o 
  -5   1  18        2.64        1.15      3.36 o 
  -4   1  18        0.05        0.89      2.28 o 
  -3   1  18      116.79      118.10      5.75 o 
  -2   1  18       28.46       23.27      5.08 o 
  -1   1  18       31.79       40.73      6.65 o 
   0   1  18       54.19       61.37      6.66 o 
   1   1  18       37.81       36.54      6.03 o 
  -5   2  18       32.23       23.76      3.47 o 
  -4   2  18        2.46        2.36      2.28 o 
  -3   2  18        6.39        4.34      2.97 o 
  -2   2  18        5.75        7.66      4.58 o 
  -1   2  18        1.41       -1.42      4.15 o 
   0   2  18        5.56        8.12      4.75 o 
   1   2  18       23.72       21.71      5.28 o 
  -5   3  18        1.92        1.57      3.78 o 
  -4   3  18       14.21       16.81      4.12 o 
  -3   3  18       16.33       15.36      3.46 o 
  -2   3  18      134.47      141.78      8.35 o 
  -1   3  18        2.87        0.18      7.03 o 
   0   3  18      196.51      197.56      9.92 o 
   1   3  18        1.57        2.80      4.80 o 
  -4   4  18       24.26       32.77      4.81 o 
  -3   4  18        1.86        1.73      3.54 o 
  -2   4  18        0.13        4.72      4.61 o 
  -1   4  18       37.64       27.32      5.59 o 
   0   4  18        2.17       -0.80      4.48 o 
  -2   5  18       37.23       37.55      5.04 o 
  -1   5  18        1.82       -6.13      6.13 o 
  -3   0  19       38.62       42.13      8.04 o 
  -1   0  19       16.78       23.82      7.98 o 
  -3   1  19        0.70        0.20      8.38 o 
  -2   1  19       19.31       24.19      8.46 o 
  -1   1  19       14.66       16.11      4.96 o 
  -3   2  19        0.00       -2.77      3.85 o 
  -2   2  19       15.84       23.59      5.31 o 
  -1   2  19       32.38       28.14      7.78 o 
                                                 
